# Supplementary material for: Seeking certainty about Intolerance of Uncertainty: Addressing old and new issues through the Intolerance of Uncertainty Scale-Revised
Source: PLoS One. 2019 Feb 11;14(2):e0211929. doi: 10.1371/journal.pone.0211929 (PMC6370219; doi:10.1371/journal.pone.0211929)
Supplement: S2 File — (CSV) [file pone.0211929.s002.csv]

Old_ID	ID_new	age	gender	stCivile	scolarita	occupazione	probl_psico	tipo_probl	farmaci	tipo_farmaci	WW_01	WW_02	WW_03	WW_04	WW_05	WW_06	WW_07	WW_08	WW_09	WW_10	WW_11	WW_12	WW_13	WW_14	WW_15	WW_16	WW_17	WW_18	WW_19	WW_20	WW_21	WW_22	WW_23	WW_24	WW_25	WW_26	WW_27	WW_28	WW_29	WW_30	WW_31	WW_32	WW_33	WW_34	WW_35	WW_36	WW_37	CAQ_01	CAQ_02
33.0	1	48	2	2	17	2	0		0		4	2	1	2	1	2	4	1	4	1	2	2	1	2	4	4	2	4	2	1	1	4	1	1	4	1	2	1	4	1	2	2	1	2	4	4	2	2	3
34.0	2	43	2	2	13	2	1	da picola temeva di addormentarsi per poi non svegliarsi piu perche successo ad una conoscente	0		2	2	1	1	1	1	1	1	1	2	2	1	1	2	2	2	2	1	1	1	1	1	1	1	2	1	1	1	1	1	1	2	2	1	2	2	1	1	2
35.0	3	55	2	2	13	5	0		1	Omeprazen	4	2	1	2	1	1	2	1	2	2	2	2	1	1	4	4	2	2	1	2	2	4	2	1	1	2	2	2	3	1	2	1	1	1	1	3	1	2	3
36.0	4	21	2	1	13	1	0		0		5	1	1	1	4	1	1	2	1	2	1	1	1	1	2	2	2	2	2	1	1	5	1	1	1	1	4	4	2	1	1	1	1	1	2	1	1	2	3
37.0	5	31	2	1	13	2	0		0		4	3	1	2	1	3	1	2	1	2	1	2	1	4	4	4	3	1	1	1	1	5	3	1	3	3	4	4	1	1	1	2	1	1	4	3	1	2	1
38.0	6	57	2	3	18	9	1	Depressione post separazione	0		1	1	1	1	1	1	1	1	1	1	1	1	1	1	1	1	1	1	1	1	1	2	1	1	1	2	1	1	1	1	1	1	1	1	1	1	1	1	1
39.0	7	35	2	1	18	3	1	Consulenza in seguitoa bocciatura	0		1	1	1	1	1	1	1	1	1	1	1	1	1	1	1	1	1	1	1	1	1	1	1	1	1	1	1	1	1	1	1	1	1	1	1	1	1	2	1
40.0	8	42	2	1	16	2	0		0		2	1	4	1	1	1	1	1	1	1	1	1	1	1	1	1	1	1	1	1	1	1	1	1	1	1	1	1	1	1	1	1	1	1	2	2	1	2	2
41.0	9	55	2	3	13	2	0		0		3	3	1	1	1	1	1	1	1	3	1	1	1	4	3	3	3	1	1	3	3	3	1	1	3	1	1	1	1	1	2	3	3	1	3	4	1	3	3
42.0	10	25	2	1	16	3	0		0		4	4	1	2	1	1	1	1	1	3	1	1	1	3	3	3	3	1	1	1	1	4	1	1	3	4	4	1	1	1	1	2	1	1	4	4	1	4	4
43.0	11	21	1	1	13	1	0		0		4	4	1	4	1	1	1	1	2	5	2	1	1	5	5	4	4	1	1	4	4	4	2	1	4	4	4	1	1	1	3	4	4	1	4	3	1	5	1
44.0	12	48	1	1	13	2	0		0		1	1	2	1	2	2	1	1	1	1	1	1	2	2	1	1	1	2	1	1	1	1	1	1	2	2	1	2	1	2	1	1	1	2	1	2	2	1	1
45.0	13	25	2	1	19	1	0		0		2	2	1	1	1	2	2	3	2	1	2	2	2	2	2	2	2	2	2	1	1	1	2	2	1	2	2	1	1	2	2	2	1	1	2	1	2	1	1
46.0	14	58	1	2	13	2	0		0		5	2	2	3	5	5	1	1	3	1	3	3	1	5	5	3	5	1	1	1	1	5	1	1	5	5	3	5	3	1	2	4	4	2	2	1	1	1	1
47.0	15	26	1	1	18	1	0		0		4	3	1	1	1	1	3	1	4	1	1	1	3	4	4	3	1	1	1	1	1	4	1	1	4	1	2	4	1	3	1	3	1	1	4	3	1	1	1
48.0	16	25	2	1	18	1	0		0		4	1	1	1	1	1	1	1	1	1	1	1	1	1	1	1	1	1	1	1	1	4	1	1	1	1	1	1	1	1	1	1	1	1	1	1	1	1	1
49.0	17	57	2	2	11	5	0		1	Eutirox	5	4	1	4	1	4	2	2	2	1	4	1	1	4	4	2	2	1	1	1	1	5	1	1	4	4	4	4	2	1	1	4	1	1	4	4	1	1	3
50.0	18	58	1	1	13	8	0		0		2	2	1	1	1	4	2	1	1	1	1	2	1	1	1	1	3	1	1	1	1	4	1	1	1	1	3	4	1	1	1	1	1	1	1	3	1	1	2
51.0	19	38	2	1	16	2	0		0		3	4	2	2	4	3	2	2	4	4	2	4	4	3	4	4	4	2	4	1	2	4	2	2	4	3	4	3	2	3	4	3	4	2	4	1	2	1	2
52.0	20	53	2	2	13	2	0		0		4	4	3	4	3	3	4	4	2	2	2	2	2	1	1	4	4	4	2	3	3	4	3	3	3	3	3	2	2	2	2	2	2	2	2	2	2	2	2
53.0	21	61	2	3	13	5	0		1	tirosint	4	4	4	1	1	1	1	1	1	1	1	1	1	1	4	4	4	1	1	1	2	5	1	4	4	1	1	1	4	1	1	1	1	1	4	1	1	1	3
54.0	22	26	2	1	20	3	0		0		3	2	1	3	3	4	4	4	2	2	1	1	4	4	4	3	3	4	3	1	4	4	1	1	2	1	4	2	4	1	1	1	4	1	4	2	2	3	1
55.0	23	31	2	1	16	2	0		0		4	1	1	1	1	1	1	1	1	2	1	1	2	4	4	1	4	1	1	4	4	1	1	1	1	4	4	4	1	1	2	1	1	1	2	2	1	3	1
56.0	24	53	2	2	13	9	0		0		4	4	2	2	3	4	2	2	2	2	2	2	2	4	3	4	4	2	2	2	2	4	2	2	2	4	2	2	2	4	2	2	2	2	2	2	2	4	3
57.0	25	42	2	1	25	2	1	fobia infantile da bambina	0		1	1	1	1	1	1	1	1	1	1	1	1	1	1	1	1	1	1	1	1	1	2	1	1	1	1	1	1	1	1	1	1	1	1	1	1	1	1	1
58.0	26	41	2	1	13	2	0		0		5	3	3	5	5	4	2	1	3	1	4	1	1	3	1	5	4	3	1	1	1	5	4	1	3	4	2	4	3	1	3	2	1	3	4	2	2	1	3
59.0	27	58	1	2	13	2	0		0		4	3	3	3	3	4	1	4	3	4	3	3	3	4	4	3	3	3	3	3	4	3	3	3	4	4	3	3	3	3	4	4	4	3	4	4	3	1	2
60.0	28	25	2	1	17	1	0		0		1	1	1	1	1	1	1	1	1	1	2	2	1	1	1	1	1	1	1	1	1	2	1	1	1	1	1	1	1	1	1	1	1	1	1	1	1	1	1
AB1501	29	61	1	2	13	2	0		0		3	3	3	5	1	1	3	1	3	1	1	1	3	1	4	3	4	3	1	3	1	4	1	1	4	4	3	4	3	1	1	1	1	3	4	4	4	2	2
AC13091969	30	45	2	2	20	2	0		0		5	5	1	2	1	3	1	1	1	2	1	1	1	4	3	4	1	1	1	1	1	4	1	1	2	4	3	1	1	1	1	1	1	1	2	2	1	2	1
AD111069	31	46	2	3	8	4	0		0		4	2	2	2	2	2	1	1	1	2	1	2	1	1	2	2	1	1	1	1	1	3	2	2	2	2	2	1	2	2	1	1	1	2	1	2	2	3	2
AG2305	32	50	2	2		2	0		0		4	5	4	4	4	4	2	2	2	4	4	4	2	4	4	4	4	4	2	2	4	4	2	4	4	4	4	2	4	2	4	4	4	4	4	4	2	4	4
AJ30111994	33	20	2	1	13	1	0		0		5	2	2	3	4	2	1	1	2	1	2	2	1	2	3	3	4	1	1	1	2	4	1	4	4	2	4	2	2	1	3	1	4	2	5	4	4	2	4
AP22021992	34	23	1	1	13	1	1	Disturbo ossessivo compulsivo	0		3	2	1	2	1	2	1	1	1	1	1	1	1	2	1	2	1	1	1	2	1	1	1	1	1	2	1	1	1	1	1	1	1	1	1	1	1	4	5
AS210969	35	45	2	2	11	9	0		0		2	1	1	1	1	1	1	1	1	2	1	1	1	1	1	2	2	1	2	1	1	1	1	1	1	1	1	1	1	1	1	1	1	1	1	1	1	4	5
BS	36	24	2	1	18	6	0		0		3	4	1	1	1	1	2	1	1	1	2	1	1	1	1	1	1	1	1	1	1	1	1	1	2	2	1	1	1	1	1	1	1	1	1	1	1	2	1
CE04101991	37	23	2	1	18	1	0		1	Antistaminico per via orale	3	3	1	1	3	3	1	1	1	4	1	1	1	3	3	2	3	2	1	1	1	3	2	1	2	1	3	2	3	1	2	1	3	1	3	2	1	1	3
CS250792	38	22	1	1	13	1	0		0		3	2	2	2	2	2	1	2	2	2	2	2	1	1	2	2	2	1	1	1	1	3	1	1	1	1	2	4	3	3	3	3	3	2	2	2	3	1	2
DDR030961	39	53	2	2	17	9	0		1	Regolatori pressione, farmaci per glaucoma	4	4	3	4	3	3	3	3	3	3	1	1	3	4	4	4	3	1	3	3	3	4	3	3	3	4	4	3	3	3	3	3	3	3	3	3	3	1	2
DG241194	40	20	2	1	13	1	0		1	Antistaminici	1	2	1	1	1	1	1	1	1	1	1	1	1	1	2	1	1	1	1	1	1	1	1	1	1	1	1	1	1	1	2	1	1	1	2	1	1	2	1
DM28111990	41	25	2	1	13	2	1	Problemi personali	0		3	3	2	1	2	3	2	1	3	3	1	3	3	3	3	1	3	1	3	3	3	3	1	1	3	3	3	2	3	1	3	2	3	4	1	3	3	3	2
EC303166	42	49	2	2	13	5	1	Separazione dal coniuge	1	Broncopilatatori: ventolin, aliflus discus	4	4	1	2	4	2	1	1	1	4	1	1	1	4	4	1	2	1	1	1	4	4	1	1	1	5	4	1	1	1	1	4	4	2	4	4	1	1	3
EG0701	43	22	2	1	13	1	0		0		2	3	4	1	3	3	3	1	1	2	1	1	2	3	3	2	1	1	3	1	1	2	1	4	1	1	2	1	1	4	1	3	3	2	1	1	1	2	1
EP060887	44	27	1	1	18	2	0		0		4	3	3	2	2	4	2	3	3	4	4	3	2	4	3	4	3	2	2	1	3	4	2	2	3	2	4	3	4	2	3	3	4	2	4	3	2	4	4
ET28121993	45	21	2	1	12	1	0		0		4	4	2	2	2	2	1	1	2	1	1	1	1	2	2	4	5	2	2	2	3	5	1	1	2	4	2	4	1	1	3	1	4	1	4	3	2	4	3
EZ151294	46	20	2	1	13	1	1	Paure, ansia	0		3	1	1	3	3	2	1	1	2	4	4	3	2	1	2	4	4	5	2	4	3	5	1	1	2	4	4	2	4	3	4	3	2	3	4	4	2	1	2
FF	47	23	1	1	13	1	0		0		2	1	1	3	2	1	1	1	1	1	1	1	1	1	2	4	4	1	1	1	1	2	2	1	2	4	2	2	1	1	2	4	2	1	2	2	2	1	2
FN05111992	48	22	1	1	13	1	0		0		2	1	1	1	3	3	2	2	1	1	1	1	1	2	2	1	1	1	1	1	1	3	1	2	1	1	2	1	2	2	1	3	2	1	1	2	1	4	2
FP070960	49	54	1	2	13	4	0		0		2	1	2	3	2	1	2	2	1	1	2	1	1	2	2	1	2	1	1	1	1	4	1	2	1	2	2	1	1	1	2	1	1	1	2	2	1	2	2
FS03041992	50	22	1	1	13	1	1	Lieve disturbo dell'alimentazione	0		4	3	1	3	1	4	3	1	3	1	1	2	2	3	3	4	1	1	1	2	1	4	1	1	4	4	1	1	1	1	1	3	1	1	3	3	1	1	3
GA3465	51	50	1	2	8	2	0		0		5	1	1	1	1	1	1	1	1	1	1	1	1	1	1	1	1	1	1	1	1	1	1	1	1	1	1	1	1	1	1	1	1	1	1	1	1	1	3
GC05061993	52	21	2	1	13	1	1	Ansia	0		3	4	1	2	3	3	2	1	1	2	2	1	1	2	2	2	2	1	1	1	2	1	1	1	2	1	2	1	2	1	2	2	1	1	2	2	2	2	2
GL	53	22	2	1	13	1	0		0		4	4	2	2	1	2	2	2	2	2	2	2	4	4	4	4	4	4	3	4	3	2	3	2	4	4	3	4	3	3	4	4	2	3	4	4	3	3	3
GZ1993	54	22	1	1	13	1	0		0		3	3	1	1	1	2	3	1	2	1	1	1	1	1	1	1	1	1	1	1	1	4	1	1	3	1	1	1	1	1	1	1	1	1	1	1	1	2	1
JT2408188	55	26	2	1	18	4	0		0		1	2	2	1	1	1	1	1	1	1	1	1	1	1	1	1	1	1	1	1	1	1	1	1	1	1	1	1	1	1	1	1	1	1	1	1	1	1	2
LC070765	56	49	1	2	13	9	1	Divorzio genitori	0		2	4	2	4	4	2	1	4	3	4	4	3	2	4	4	2	4	2	2	4	4	4	4	2	4	5	3	4	3	2	4	4	4	3	4	4	2	2	2
LF280192	57	23	2	1	13	1	0		0		3	4	3	4	4	4	1	3	3	4	3	3	3	3	4	3	3	3	3	2	3	4	3	3	2	2	3	4	3	1	3	4	3	3	4	4	3	3	4
LP110958	58	56	1	2	13	2	0		0		2	2	2	4	4	4	1	4	4	4	4	1	2	4	4	1	1	2	1	1	4	4	1	1	4	1	1	4	2	1	4	4	4	1	4	4	1	1	2
LQ020192	59	23	1	1	13	1	1	Pensieri non conformi alla mia etica	1	Chetoconazolo, Cabergolina	3	4	2	4	2	4	2	4	4	4	2	2	2	2	3	3	4	2	2	2	2	4	3	2	2	2	2	4	2	2	2	2	4	2	4	2	2	4	1
MB290989	60	25	1	1	13	2	1	Problemi ad integrarmi	0		2	3	1	1	1	1	1	1	2	1	1	1	1	1	1	1	1	1	2	1	1	2	1	2	1	1	1	2	1	2	1	2	2	1	1	2	1	4	3
MC051263	61	51	1	2	13	2	0		0		4	2	1	1	1	1	1	1	4	1	1	1	1	1	1	4	1	1	1	3	1	3	1	1	1	3	1	1	1	1	2	1	1	1	1	4	1	1	2
MDB090593	62	21	2	1	13	1	1	Disturbo alimentare	0		1	4	4	3	1	2	2	1	1	4	2	1	4	4	3	1	4	3	1	1	3	3	1	3	3	3	3	3	1	4	3	2	3	3	3	4	2	5	1
ML	63	22	1	1	16	1	0		0		4	2	2	2	2	1	1	1	4	3	1	1	1	1	1	4	1	1	1	1	1	4	1	1	1	4	1	1	2	1	1	2	1	1	3	4	1	2	2
ML28154	64	61	1	1	18	2	0		1	Zestril 20, per la pressione	5	5	5	5	5	5	5	5	5	4	5	5	5	5	5	5	5	5	5	5	5	5	5	5	5	5	5	5	5	4	4	5	5	5	5	5	5	1	1
MM	65	22	2	1	13	1	0		0		4	2	1	3	3	2	2	4	4	3	4	1	1	4	4	3	4	3	2	2	4	4	2	1	4	4	4	2	3	2	4	4	4	2	4	5	2	2	4
MM 22615	66	52	2	2	13	3	0		1	Pantoprazolo	4	1	1	1	1	1	1	1	1	1	1	1	1	1	2	4	1	1	1	1	1	4	1	1	1	5	1	1	1	1	1	1	1	1	1	1	1	4	5
MM210764	67	50	2	2	13	2	0		0		4	2	1	4	1	1	1	1	2	1	1	1	1	1	1	3	1	1	1	1	1	2	1	1	1	2	1	1	1	1	1	1	1	1	1	4	1	1	1
MT210392	68	23	2	1	16	1	0		0		3	1	1	1	1	1	1	1	2	2	2	2	1	1	1	2	2	2	2	1	2	2	1	1	1	1	3	2	2	2	1	2	2	2	2	2	1	2	1
MVA21641	69	74	2	2	8	7	0		0		4	2	1	1	1	1	1	1	1	1	2	1	1	2	1	3	1	1	1	1	1	3	1	1	1	2	1	1	1	1	1	1	1	1	1	1	1	1	2
NC	70	20	2	1	13	1	0		0		2	4	2	2	1	2	2	4	4	4	3	3	2	3	3	3	3	2	3	2	4	4	4	2	4	4	4	4	2	2	4	4	4	3	4	4	3	2	2
NG1910	71	20	1	1	13	6	0		0		2	1	1	1	1	2	1	1	1	1	1	1	1	1	1	2	1	1	1	2	1	1	1	1	1	1	1	1	1	1								1	1
PGE	72	23	1	1	13	1	0		0		2	2	1	4	1	1	1	1	1	2	1	2	1	2	3	3	2	1	1	2	2	3	1	1	2	4	3	2	2	1	2	2	1	1	2	3	1	2	2
PI120663	73	51	1	2	8	2	0		0		4	4	4	4	3	4	4	4	4	4	4	4	4	5	5	5	5	4	4	3	4	4	4	4	5	3	4	4	3	4	4	4	4	4	5	4	4	2	2
pm08061966	74	48	2	3	13	2	0		0		3	3	3	3	3	3	1	3	3	3	2	1	2	2	2	5	3	3	1	1	1	5	3	2	2	4	2	3	2	1	1	3	2	1	2	3	3	5	3
RM110960	75	54	1	2	13	2	0		0		3	4	1	1	4	1	1	1	1	1	1	1	1	3	4	2	4	1	1	1	1	2	1	1	3	1	2	1	2	1	3	4	1	2	3	5	2	2	3
RT111278	76	36	1	1	16	2	0		0		4	4	1	1	1	4	1	1	1	1	1	4	1	4	1	1	1	1	1	1	1	1	1	1	4	1	1	1	1	1	1	1	1	4	1	1	1	1	2
RT240455	77	60	2	2	13	5	0		0		5	5	1	4	1	4	1	1	1	1	4	1	1	4	4	4	4	3	1	1	1	4	1	1	5	4	5	4	4	1	1	1	1	1	4	5	1	1	1
SA17031995	78	20	2	1	13	1	0		0		3	3	1	2	3	3	3	2	4	3	4	3	2	3	4	4	3	3	3	3	3	4	3	1	4	3	3	3	4	2	4	4	3	2	4	4	3	3	4
SA241187	79	27	2	1	13	2	1	Un momento di difficolt�	0		1	1	1	1	1	1	1	1	1	1	1	1	1	1	1	1	1	1	1	1	1	1	1	1	1	1	1	1	1	1	1	1	1	1	1	1	1	2	1
SD110960	80	54	2	2	13	2	0		0		4	4	3	3	4	3	3	3	2	4	3	3	2	4	3	4	2	3	2	1	2	4	1	1	1	2	4	1	1	1	2	1	1	1	2	3	2	2	3
SDV110852	81	62	1	3	18	2	1	Stress da divorzio	0		4	4	1	3	1	4	1	1	3	2	1	1	1	3	3	3	4	2	1	2	1	4	3	1	4	4	4	4	3	3	2	2	2	1	4	4	3	1	1
SG010561	82	54	2	2	13	2	0		1	Femara, Dibase	4	2	2	3	2	2	3	2	2	1	3	4	2	2	4	4	2	2	3	3	3	4	3	2	2	4	2	1	2	2	2	3	2	2	2	4	3	2	2
SG29071991	83	23	2	1	13	2	0		0		3	3	1	2	2	2	3	2	1	2	1	2	3	3	3	2	3	3	4	1	2	2	2	1	3	3	3	2	2	2	2	2	2	2	2	2	2	2	4
TC	84	22	2	1	17	1	0		1	Pillola anticoncezionale	4	5	1	1	1	4	4	2	1	2	4	1	1	4	4	1	4	4	4	1	4	1	1	1	4	1	4	4	4	4	1	4	4	1	4	4	1	1	2
TL26091993	85	21	1	1	12	1	0		0		2	3	1	2	3	2	1	1	2	1	2	2	2	3	3	1	3	1	1	1	2	1	1	1	2	1	3	3	2	1	1	2	1	1	2	3	1	2	4
ZM131165	86	50	2	2		2	1	Esaurimento Nervoso	0		4	1	1	1	1	1	1	1	1	1	1	1	1	1	1	1	1	1	1	1	1	1	1	1	1	1	1	1	1	1	1	1	1	1	1	1	1	5	1
AB11121979	87	35	2	2	17	2	1	Non un problema specifico, ero piuttosto timida ed impacciata nelle relazioni e sono andata da uno psicoterapeuta per sette anni.	0		4	3	4	2	4	2	2	4	2	1	1	1	2	2	1	2	1	1	1	1	1	3	4	3	1	4	1	2	1	1	1	1	1	1	1	2	1	3	1
AB16011992	88	22	1	1	16	1	0		0		2	2	1	1	1	1	1	2	1	2	3	3	2	3	3	1	2	2	2	1	2	1	1	2	2	1	2	2	2	2	2	2	2	2	2	2	3	1	1
AB20121993	89	21	2	1	16	1	0		0		4	3	1	4	3	3	1	1	3	3	3	2	2	4	3	4	3	2	1	3	1	4	2	1	3	5	4	2	2	1	3	4	2	3	4	3	3	5	4
AB27091988	90	26	1	1	18	1	0		0		3	4	1	2	2	4	3	2	3	2	3	2	3	4	4	2	2	3	2	1	3	4	1	1	3	3	3	2	2	1	2	3	1	2	2	2	3	3	2
AB29051987	91	27	2	1	13	1	1	Ansia, attacchi di panico	1	Eutirox 100	3	4	1	4	4	4	1	1	2	5	1	1	1	3	4	3	3	2	1	3	1	4	4	1	4	4	1	1	1	1	4	4	4	1	4	3	4	2	3
AC16111991	92	24	2	2	14	3	0	lieve disturbo dell'alimentazione	0		1	1	1	1	2	2	1	1	1	1	1	1	1	2	1	1	1	1	1	1	1	2	1	1	1	1	1	1	1	1	1	2	1	1	1	1	1	4	2
AC26051985	93	29	2	1	18	2	0		0		1	3	2	1	4	3	4	1	3	3	1	3	2	3	4	1	4	3	2	1	2	2	1	3	4	4	4	4	4	1	3	3	3	3	4	4	1	3	4
AF14121993	94	21	2	1	15	1	0		0		1	1	1	1	1	1	1	1	1	1	1	1	1	1	1	1	1	1	1	1	1	1	1	1	1	1	1	1	1	1	1	1	1	1	1	1	1	1	4
AG30101985	95	29	1	2	18	2	0		0		3	3	2	3	3	3	2	1	3	3	2	2	1	2	2	3	1	1	2	3	2	3	1	1	2	3	2	1	1	1	2	2	1	2	2	2	1	2	2
AGZ15081991	96	23	1	1	13	1	1	Divorzio dei miei genitori	1	Antistaminici	5	5	3	5	5	5	4	5	3	2	4	5	4	4	5	5	5	5	4	3	4	5	5	2	5	4	4	5	3	3	3	4	2	4	5	5	4	2	5
AL18051977	97	37	1	2	13	2	0		0		3	4	1	1	1	1	1	1	1	2	1	1	1	1	3	2	3	1	1	1	1	1	1	1	1	1	1	1	1	1	1	1	1	1	1	2	1	4	2
AM01121990	98	24	2	1	16	1	1		0		2	2	1	2	1	1	1	1	1	1	1	1	1	1	1	1	1	1	1	1	1	1	1	1	1	2	1	1	1	1	1	1	1	1	1	1	1	4	3
AN02041992	99	22	1	1	13	1	0		0		3	2	1	1	1	1	2	1	1	1	1	1	1	2	1	1	4	1	1	1	2	3	1	1	4	1	1	4	2	1	1	3	3	1	4	4	1	3	2
AP19081958	100	56	1	3	17	2	1	FALLIMENTI SENTIMENTALI	1	IPOTENSIVI	2	3	2	2	3	2	3	1	3	4	2	1	3	3	3	3	4	3	2	2	3	3	1	2	3	4	3	4	3	2	4	3	4	2	4	4	2	4	4
AP20051993	101	21	2	1	13	1	0		0		3	4	4	3	4	4	2	2	3	4	3	3	2	4	5	3	5	2	4	3	4	4	4	2	4	3	4	5	3	2	4	4	4	3	4	4	2	2	4
AS03051990	102	24	2	1	18	1	1	Anoressia	0		2	3	1	1	3	3	1	1	1	1	1	1	1	3	2	1	3	1	1	1	1	1	1	1	1	2	1	1	1	1	2	1	1	1	2	2	1	3	1
AS11021985	103	29	2	1	19	6	1		0		2	1	1	4	3	3	3	2	1	4	2	2	1	1	2	4	2	2	1	1	1	2	1	2	1	3	3	1	1	1	2	2	3	2	3	3	1	3	2
AS12081986	104	28	2	1	18	2	1	A 8 anni sono stata portata da una psicologa per capire se ci fossero traumi legati al divorzio.ero sonnambula al tempo	0		3	4	2	2	4	3	4	5	3	3	3	2	2	4	4	3	4	4	2	1	3	3	1	2	4	3	4	3	4	2	2	4	1	2	4	3	1	2	2
AS25031967	105	47	2	2	17	2	0		0		2	3	1	2	1	1	1	1	1	1	2	1	1	2	2	2	2	1	1	1	1	2	2	1	2	2	2	2	2	1	1	2	1	1	2	1	1	2	2
AT04121987	106	27	2	1	16	2	1	Alcune sedute dallo psicologo per incubi ricorrenti e problemi affettivi	0		3	3	2	1	2	3	1	2	1	2	1	1	1	2	3	1	1	1	1	1	2	3	1	1	2	1	2	1	2	1	1	1	2	1	1	2	1	3	3
AT11021957	107	57	1	2	13	6	0		0		3	5	1	5	5	5	5	1	5	5	1	4	1	1	5	2	5	1	2	1	2	5	1	1	5	4	4	4	5	3	5	3	5	2	5	3	5	3	5
AT24111973	108	41	2	2	13	2	1	Depressione da stres dovuto a troppi impegni di lavoro	0		3	2	2	4	2	3	2	1	3	1	1	1	1	2	1	3	1	1	1	3	2	3	1	3	2	3	3	1	1	1	2	1	1	2	1	1	2	4	4
AT72	109	42	1	2	17	2	0		0		2	1	1	2	1	2	1	3	1	3	2	2	1	3	3	1	2	1	2	1	1	1	1	1	3	1	3	3	1	1	3	3	3	1	3	2	1	4	1
AV01111969	110	45	1	3	13	2	0		0		4	4	1	3	3	3	2	1	3	4	1	1	1	2	3	2	3	2	1	1	3	3	1	1	2	3	3	1	1	1	1	2	2	1	2	1	1	1	2
BC05081995	111	19	2	1	13	1	0		0		2	1	1	2	2	1	1	2	2	2	1	2	3	2	2	2	2	1	1	3	2	2	2	1	1	2	2	2	1	1	2	1	1	1	2	2	1	3	3
BM25041972	112	42	2	2	13	3	0		0		3	2	3	2	1	1	1	1	1	2	1	2	1	2	2	2	1	2	2	2	3	4	1	3	3	4	3	1	2	1	2	2	2	2	2	1	2	5	4
CB05041994	113	20	2	1	13	1	0		0		3	3	3	3	4	2	1	3	2	5	2	2	1	1	4	2	4	2	1	1	5	3	1	1	1	1	2	1	2	1	4	3	4	2	5	3	2	5	5
CD19121985	114	29	2	1	18	2	0		0		4	3	2	1	1	1	1	1	1	3	1	1	1	2	3	1	1	1	1	1	2	1	1	1	1	1	1	1	1	1	2	1	1	1	1	1	1	4	2
CF22071979	115	35	2	2	21	2	0		0		3	1	1	2	1	1	2	2	2	1	2	1	1	1	2	2	3	2	1	1	1	2	2	1	1	2	1	1	2	1	2	1	1	1	3	2	1	2	2
CG26041964	116	50	2	2	11	3	0		1	EUTIROX (ipotiroidismo)	4	3	3	2	2	2	2	1	1	1	2	3	2	4	3	4	2	2	2	2	2	3	1	1	3	2	3	1	3	2	2	3	2	2	1	1	1	3	2
CLCN26021967	117	48	2	3	10	2	1	separazione	0		2	2	1	1	1	1	2	1	1	1	1	1	1	2	1	1	1	1	2	1	1	5	1	1	2	1	2	1	2	1	1	1	1	1	1	1	1	2	3
CM02051969	118	45	2	1	19	4	0		1	eutirox	3	4	3	1	1	1	1	1	3	1	1	1	1	4	4	3	4	3	2	1	3	3	3	1	4	3	4	1	3	3	3	4	3	1	3	4	1	1	3
cp02091969	119	45	2	4	13	3	0		0		4	4	1	2	4	4	2	2	4	4	3	2	1	4	2	4	2	3	2	3	2	4	2	1	2	4	2	1	2	1	1	3	1	1	1	3	1	3	2
CP14061996	120	18	2	1	8	1	0		0		4	2	1	2	1	1	1	1	2	1	1	1	1	1	1	2	1	1	1	1	1	2	1	1	1	1	1	1	1	1	1	1	1	1	1	1	1	1	1
CP22071991	121	23	2	1	13	1	1		0		2	3	3	2	3	1	1	3	3	4	1	1	3	2	4	3	4	2	2	2	3	4	2	1	4	1	3	1	2	1	2	4	2	2	4	2	2	1	2
CS18091993	122	21	2	1	13	1	0		0		2	4	1	1	1	1	1	1	1	4	3	2	1	1	2	1	2	4	1	2	1	4	1	1	2	1	2	4	1	1	1	2	1	1	2	1	1	2	3
CSD08071992	123	22	2	1	13	1	0		0		3	1	1	2	1	2	1	1	2	1	1	1	1	2	1	2	1	2	1	2	1	2	1	1	2	2	1	1	2	1	1	2	1	1	1	2	1	3	3
CT12021993	124	22	2	1	13	1	1		0		3	4	1	2	2	2	2	2	3	3	1	1	1	4	3	3	4	3	2	2	2	2	2	1	4	3	4	4	3	1	2	1	1	1	3	4	1	2	3
ct15041968	125	46	2	1	17	2	0		0		3	2	2	2	2	3	2	2	3	2	3	3	3	4	4	3	3	2	1	1	3	3	3	3	3	3	3	3	3	2	2	3	3	2	2	3	3	3	3
CT18081987	126	27	2	2	13	4	1	Numerose consulenze a seguito di coma provocato da edema cerebrale e trauma cranico.	0		2	1	1	2	1	1	1	1	1	2	1	1	1	1	2	1	2	1	1	1	1	1	1	1	1	1	1	1	1	1	1	1	2	1	2	1	1	1	3
CT22121959	127	55	1	2	11	2	0		1	Opertensione	1	1	1	1	1	1	1	1	1	1	1	1	1	1	1	1	1	1	1	1	1	1	1	1	1	4	3	2	1	1	1	1	1	1	1	1	1	1	2
CV28121986	128	28	2	2	21	1	0		1	pillola contraccettiva (micronor)	2	2	2	3	1	2	1	1	3	2	2	2	1	1	2	3	1	1	1	2	1	3	1	1	1	1	1	1	1	1	1	1	1	1	1	1	1	4	4
DD05071994	129	20	2	1	13	1	0		0		3	4	1	4	1	3	1	3	2	2	1	2	1	3	2	2	3	1	2	1	1	3	1	1	3	2	2	3	1	1	2	2	2	1	2	2	1	3	2
dn10101965	130	49	2	2	8	2	0		0		3	2	2	2	2	2	1	1	1	1	3	1	1	2	2	2	2	2	1	1	2	3	2	3	2	3	3	1	3	3	1	1	1	1	1	1	1	2	3
DP09081985	131	29	1	1	18	6	0		0		2	3	2	2	2	2	2	2	2	3	3	3	2	3	3	2	3	2	2	1	2	4	1	2	2	4	2	4	3	1	2	3	2	2	2	4	2	3	2
DP12091985	132	29	1	1	20	2	0		0		2	3	5	1	1	1	1	1	1	1	1	1	1	1	2	1	2	1	1	1	1	1	1	1	1	1	1	2	1	1	1	1	1	1	2	2	1	5	1
DP16081958	133	56	1	2	8	2	0		0		5	4	3	4	4	5	4	4	5	4	4	4	4	4	4	5	4	5	4	3	3	4	4	3	4	4	5	4	5	3	2	4	3	4	5	4	5	2	4
EC14061988	134	26	2	1	13	1	0		1		3	3	1	2	2	3	1	1	2	2	1	2	1	2	2	3	3	2	3	1	1	3	1	2	3	3	3	3	3	1	2	3	2	2	2	3	2	2	3
EC14121993	135	21	1	1	13	1	0		0		2	2	1	1	1	3	1	2	2	1	1	2	1	3	4	2	2	1	1	1	1	3	1	1	2	1	2	2	1	1	1	1	1	1	2	3	1	1	1
EC19091992	136	22	2	1	13	1	0		0		1	4	2	1	2	4	1	1	1	1	1	4	3	5	4	1	3	2	4	1	2	1	1	1	4	1	3	1	1	2	2	3	2	4	4	1	2	5	4
EC25111991	137	23	2	1	15	1	0		0		4	4	2	1	1	1	4	1	1	1	1	1	1	1	1	1	1	1	2	1	1	1	1	1	2	1	1	1	1	1	1	1	1	1	1	3	1	4	2
ED08021988	138	26	1	1	13	1	0		0		1	1	1	1	1	1	1	1	1	1	1	1	1	1	1	2	1	1	1	1	1	1	1	1	1	1	1	1	1	1	1	1	1	1	1	1	1	1	2
ED11111992	139	22	2	1	16	1	0		0		3	4	3	2	4	4	3	2	3	4	3	2	3	3	4	3	4	3	3	2	3	4	3	3	4	2	3	3	3	3	3	3	3	3	4	4	2	2	1
EG02081992	140	22	1	1	16	1	0		0		2	2	1	1	1	2	2	1	1	1	1	1	1	1	3	1	1	3	3	1	1	1	1	1	1	1	3	1	1	1	1	1	1	1	1	1	1	1	2
EG05051665	141	49	2	2	16	2	0		0		1	1	1	1	1	1	1	1	1	1	1	1	1	1	1	1	1	1	1	1	1	1	1	1	1	1	1	1	1	1	1	1	1	1	1	1	1	1	3
EG05051993	142	21	2	1	13	1	0		0		1	2	1	4	4	3	1	1	1	4	1	3	1	2	3	1	2	1	1	2	3	1	1	1	2	2	2	2	1	1	4	2	4	1	4	2	2	2	4
EM19081975	143	39	2	1	18	2	1	gestione delle relazioni interpesonali	0		3	2	1	2	1	1	1	1	3	3	1	2	1	2	3	3	3	1	1	1	2	2	1	1	2	4	2	2	1	1	2	2	1	1	3	4	1	4	1
ET07111996	144	18	1	1	13	1	0		0		2	1	1	1	1	1	1	1	1	1	1	1	1	1	1	2	2	1	1	2	1	2	1	1	1	2	1	1	1	1	1	1	1	1	1	1	1	2	2
FA10091984	145	30	1	1	24	4	0		0		2	2	1	2	1	2	1	1	2	2	1	1	1	1	1	2	2	1	1	2	1	1	1	1	1	2	2	1	2	1	2	1	1	2	2	1	2	3	4
FC25101985	146	29	1	2	13	2	0		0		1	2	1	1	1	1	1	1	1	5	1	1	1	1	3	4	1	1	1	1	1	1	5	1	1	3	1	1	1	1	3	1	3	1	2	1	1	4	1
FD20031982	147	32	1	1	18	2	1	Episodi di depressione	1	entact 10mg	4	3	2	1	2	2	2	3	1	2	1	4	2	2	4	2	3	2	3	4	3	2	2	3	2	2	2	2	3	2	3	2	2	2	3	4	2	1	3
Fdm031286	148	28	1	1	14	6	0		0		4	4	1	5	2	5	5	3	3	1	4	5	1	4	1	3	4	4	2	4	2	2	2	3	3	4	4	2	4	1	1	1	1	3	3	3	3	4	5
FF14101992	149	22	1	1	13	1	0		0		2	3	2	3	4	3	1	1	2	2	1	1	1	1	1	3	3	2	3	3	1	3	1	1	1	4	2	2	3	2	3	2	1	2	3	2	2	2	2
FF17111992	150	22	1	1	13	1	1	Mia sorella, poco tempo fa, ha attraversato un periodo psicologicamente molto brutto."	0		4	4	2	2	3	4	2	5	4	3	3	2	3	4	4	3	3	3	2	2	3	4	4	2	3	3	4	4	3	2	3	3	4	2	3	3	3	3	2
FF18091988	151	26	2	2	13	4	0		0		4	4	1	2	1	4	1	1	2	1	1	1	1	4	1	4	3	1	1	1	3	4	1	1	4	4	4	1	1	1	1	4	1	1	1	3	3	2	1
FL22071992	152	22	1	1	13	1	0		0		3	3	2	2	2	2	1	2	2	3	2	2	2	2	2	2	2	2	2	2	2	3	2	2	2	2	2	2	2	2	2	2	2	2	2	2	2	2	2
FL23081994	153	20	1	1	15	1	0		0		3	4	2	2	2	2	3	1	3	4	2	2	2	3	4	3	4	3	3	1	4	3	2	3	4	1	3	4	2	3	2	3	4	2	4	3	2	2	4
FM10101980	154	34	1	2	13	2	0		0		5	5	2	4	2	4	3	3	5	4	4	4	2	4	4	4	4	4	4	3	3	4	3	3	4	4	4	4	3	4	4	4	4	3	4	4	4	2	3
FM23121974	155	40	1	2	22	2	1	Depressione	0		5	1	1	2	4	1	1	1	1	2	1	1	1	1	1	5	3	1	1	1	1	4	1	1	1	1	1	1	1	1	3	1	1	1	1	4	1	3	1
FO20081990	156	24	1	1	18	2	0		0		3	2	2	2	2	2	1	1	2	2	1	2	2	4	3	3	3	3	3	1	1	3	1	1	1	3	3	3	1	1	1	2	2	2	2	3	1	2	3
FR12061966	157	48	2	2	17	2	0		0		4	4	3	3	1	4	3	1	3	1	1	1	1	3	4	3	3	2	1	2	3	3	3	3	3	2	2	2	2	1	1	3	1	3	1	1	2	5	1
FS14091990	158	24	2	1	11	2	0		0		3	3	3	3	1	2	1	1	3	3	1	1	1	1	3	2	1	2	1	1	1	2	1	1	2	3	1	1	2	1	1	2	1	1	1	1	1	1	2
FT20101987	159	26	2	2	23	1	0		0		1	1	1	1	2	2	2	1	1	1	1	1	1	2	3	2	2	1	1	1	1	1	1	1	1	1	1	2	1	1	1	1	1	1	3	4	2	1	4
FZ12061992	160	22	2	1	13	1	0	Problemi di cuore.	0		3	1	1	3	1	1	1	1	1	2	1	1	3	1	3	3	3	1	1	1	1	4	1	1	1	3	1	3	1	1	1	1	1	1	1	3	1	4	5
fz12101965	161	49	1	2	10	2	1	Separazione	1	pressione arteriosa	3	1	1	1	1	1	1	1	1	1	1	1	1	1	1	1	1	1	1	1	1	1	1	1	1	1	1	1	1	1	1	1	1	1	1	1	1	3	3
G	162	76	2	4	13	7	1	Zirtec (allergia)"			5	5	5	5	5	5	5	1	5	2	1	1	1	5	4	5	3	1	1	3	1	5	1	1	4	4	1	1	3	1	3	2	1	1	4	2	1	5	4
Gbm21091993	163	21	1	1	13	1	1	autostima, fiducia	0		2	4	4	2	4	4	3	4	4	3	3	4	2	4	4	5	5	3	3	1	3	4	1	1	2	2	2	1	1	1	1	1	1	1	1	2	1	4	5
GC07101985	164	29	1	1	18	6	1	Difficolt� a capire che la persona da cui non riuscivo a staccarmi aveva influito in certi aspetti della mia personalit�, creando crisi di panico frequenti, sbalzi d'umore, crisi di ansia, difficolt� a capire quale fosse la scelta migliore per me in quasi ogni situazione. Era il mio ragazzo ma mi lasci	0		5	5	1	1	1	4	4	1	3	1	3	3	3	3	3	3	1	3	3	3	3	3	3	3	3	3	3	1	3	3	1	3	1	3	3	3	3	1	1
GC22111974	165	40	2	2	18	4	0		0		3	3	1	3	4	3	1	1	1	2	1	1	2	1	3	3	2	1	1	1	2	2	1	1	3	2	1	1	2	2	2	2	2	1	2	1	1	4	2
GC24051993	166	21	2	1	13	1	0	Depressione	0		4	4	3	3	4	3	3	3	2	2	2	3	3	3	4	4	3	3	2	2	3	4	3	3	3	2	2	3	2	2	3	2	3	3	3	3	3	3	2
GG02201992	167	23	1	1	17	1	0		0		2	3	2	2	1	1	1	2	1	2	1	1	1	1	2	1	2	1	1	1	1	1	1	1	2	1	1	1	1	1	1	1	1	1	1	1	1	4	3
GG16111984	168	30	1	2	11	2	0		1	medrol 2mg	5	1	1	1	1	1	5	4	5	5	4	3	1	5	5	4	5	5	1	1	5	5	5	1	4	5	5	4	4	1	1	1	5	3	2	5	1	5	5
GG171089	169	25	1	1	18	1	0		0		2	3	2	1	3	2	1	1	2	3	1	2	2	3	4	2	3	2	1	2	2	2	1	2	3	2	3	1	2	1	2	3	3	1	3	3	3	3	2
GL01071995	170	19	2	1	13	1	0		0		4	2	1	2	2	2	1	1	2	1	1	1	1	1	2	2	2	1	1	1	1	3	1	1	3	1	2	1	1	1	1	1	1	1	2	3	1	1	2
GP26011961	171	54	1	2	13	2	0		0		4	4	2	2	2	2	2	2	2	2	2	2	2	4	4	3	2	2	2	2	2	3	2	2	3	4	2	2	2	2	2	2	3	2	4	3	2	2	2
GP27061989	172	25	2	1	16	3	0		0		3	1	1	1	1	1	1	1	1	1	1	1	1	1	1	1	1	1	1	1	1	1	1	1	1	1	1	1	1	1	1	1	1	1	1	1	1	3	2
HM10121991	173	23	1	1	16	1	0	problemi personali	0		3	5	4	3	4	4	3	3	4	4	4	4	2	4	4	3	4	4	3	1	4	3	3	4	4	3	4	4	4	2	3	3	4	4	4	4	2	4	3
IDS23091992	174	22	2	1	16	4	0		0		3	3	2	2	2	2	3	2	2	2	2	2	3	3	3	3	2	2	2	2	3	3	2	2	3	2	3	2	3	3	2	3	2	2	2	2	2	3	2
IM25021988	175	26	1	1	18	2	0		0		4	4	2	4	3	3	4	2	4	4	4	4	4	4	4	5	4	3	2	2	2	4	2	2	2	3	2	2	2	2	2	4	2	3	2	2	2	4	1
IN16101985	176	29	2	1	18	4	0	RELAZIONE DELLA DURATA DI 2 ANNI CON PERSONA TOSSICODIPENDENTE DA EROINA, DALLA QUALE HO SUBITO VIOLENZA VERBALE, PSICOLOGICA E FISICA	0		2	2	1	1	2	2	1	1	1	1	1	1	1	3	1	1	1	1	1	1	1	1	1	1	3	2	1	1	1	1	1	3	1	1	1	3	1	4	5
JP02031993	177	21	1	1	13	1	0		0		3	1	1	1	1	1	1	1	2	1	1	1	1	1	2	2	3	1	1	1	1	3	1	1	2	3	1	4	1	1	1	1	1	1	1	4	1	3	2
JZ21031988	178	26	2	1	18	2	0		1	Tirosint (ipotiroidismo)	3	4	2	4	2	4	4	2	2	2	3	2	2	4	3	3	2	3	2	3	2	4	2	1	2	3	3	2	3	1	2	3	2	2	2	4	3	3	4
LA17051989	179	25	1	1	18	4	0		0		3	2	4	3	4	2	2	4	4	3	1	5	3	2	4	5	1	2	2	3	3	3	4	2	4	3	2	3	3	3	2	4	3	3	2	2	5	3	3
LC04061986	180	28	2	1	22	1	1	Bulimia, Anoressia e Depressione	1	"Ibuprofene (emicrania)	4	4	2	1	5	4	3	2	1	4	2	2	2	4	4	2	4	2	2	1	2	1	1	2	4	2	4	2	3	1	3	4	3	2	4	4	2	4	4
LC23051992	181	22	2	1	16	6	0		0		2	4	1	1	2	3	2	1	1	2	1	1	1	2	2	2	1	1	1	1	1	2	1	1	1	2	2	1	3	3	2	2	1	1	1	2	3	2	3
LD12101959	182	55	2	2	13	2	0		0		4	5	4	5	5	4	3	2	2	2	3	3	3	4	4	4	1	3	3	4	2	4	1	3	4	4	4	1	4	3	3	4	4	3	4	3	3	5	4
LD28011983	183	32	2	1	16	2	1	Nulla in particolare. Turbe adolescienziali	1	OKI per dolori mestruali	3	2	1	1	4	4	1	1	3	3	1	1	1	3	4	4	1	1	1	1	3	4	1	1	4	4	3	4	5	2	4	4	3	1	3	4	1	3	2
LM19041960	184	54	2	1	13	2	0	"Morte di mio fratello minore (1 anno e mezzo) quando io avevo 5 anni e mezzo.			4	4	4	4	3	3	3	3	3	4	3	3	3	3	4	3	3	3	3	3	3	3	3	3	3	3	3	3	3	3	3	3	3	3	3	4	3	4	4
LP06121993	185	20	2	1	13	1	0		1	Pillola anticoncezionale	3	2	1	2	2	1	2	1	1	2	2	1	1	3	2	2	1	2	2	1	1	2	1	1	3	1	2	1	2	2	1	3	1	1	2	2	2	3	1
LP150282	186	33	1	2	13	6	0		0		1	5	5	5	4	5	5	5	5	5	5	4	5	5	1	5	5	5	1	5	5	5	1	1	1	4	2	2	2	1	1	1	1	1	2	2	5	5	5
LS021291	187	23	2	1	13	1	0		1	Paracetamolo	2	5	3	2	2	2	3	3	3	4	2	1	2	5	4	3	4	4	1	3	3	3	1	2	4	5	2	4	3	1	3	3	3	1	4	4	1	3	2
LV23021984	188	30	2	1	18	2	0		0		3	4	3	2	3	2	1	1	2	2	2	2	2	3	4	4	2	2	2	2	2	4	3	2	3	3	3	2	2	2	2	2	2	2	2	4	2	2	2
MA10071993	189	21	2	1	13	1	0		0		5	5	2	3	5	5	3	1	3	5	4	3	1	3	4	4	2	4	1	1	1	5	1	1	4	5	3	1	4	1	4	4	5	1	5	5	1	3	3
MB04111986	190	28	2	1	18	1	0		0		2	2	1	1	3	3	1	1	2	2	1	1	1	2	2	1	2	1	1	1	1	2	1	1	2	4	1	2	2	1	2	1	1	1	4	2	1	4	5
mb08071993	191	21	1	1	13	2	0	CONFLITTI FAMILIARI	0		3	3	1	3	3	3	2	2	1	3	2	3	3	4	2	1	4	3	3	1	4	3	1	2	2	3	2	3	2	2	2	1	2	2	3	2	3	4	3
MB17031962	192	52	2	2	13	5	0		0		2	1	1	1	1	1	1	1	1	1	1	1	1	1	1	1	1	1	1	1	1	1	1	1	2	1	2	2	2	1	1	1	1	2	1	1	1	4	1
MB18091981	193	33	1	2	18	4	0	attacchi di panico	0		3	4	3	3	1	2	4	3	1	1	3	1	2	4	2	3	3	3	3	1	1	1	1	1	4	1	1	1	3	1	1	1	1	1	1	1	1	1	2
MB19111984	194	30	2	2	21	2	0		0		4	1	1	2	1	4	1	1	1	2	1	1	1	2	2	2	2	1	1	1	1	2	1	1	4	1	1	1	1	1	1	1	1	1	2	2	1	1	2
MC11061992	195	22	2	1	16	1	0		0		1	2	1	3	1	2	1	2	2	2	2	1	1	2	3	1	3	2	1	1	2	3	1	1	3	1	3	2	1	1	1	1	1	1	3	2	1	1	4
MC11061992	196	22	2	1	16	1	0		0		1	2	1	3	1	2	1	2	2	2	2	1	1	2	3	1	3	2	1	1	2	3	1	1	3	1	3	2	1	1	1	1	1	1	3	2	1	1	4
MC180292	197	22	2	1	13	1	0		0		2	3	3	2	2	4	2	2	3	2	3	2	2	4	2	4	4	3	3	2	3	4	2	2	4	3	3	3	3	1	3	3	3	3	3	4	2	1	2
MC19031958	198	56	2	2	13	2	1	attacchi di panico	1	serotoninergici in gocce	4	3	1	3	3	5	4	1	1	1	1	1	1	3	2	1	3	3	1	1	1	1	1	3	5	1	1	1	3	1	3	1	4	1	3	1	3	1	2
MCD04011959	199	56	2	3	13	5	1	Durante la separazione da mio marito	0		3	4	3	4	1	4	4	3	3	3	4	3	4	4	4	3	4	4	1	2	4	3	2	3	4	4	4	4	4	3	3	4	3	3	4	4	4	1	4
md16011984	200	31	1	1	21	2	0		0		3	2	1	1	1	1	3	1	3	1	1	1	1	2	1	4	2	2	1	1	1	3	1	2	2	1	1	1	1	1	2	1	1	1	1	1	1	1	2
MDV06031989	201	25	2	1	18	4	0		0		2	3	1	1	1	2	1	1	1	1	1	3	1	3	2	3	1	1	1	1	1	3	1	2	2	1	1	1	1	1	1	3	1	1	2	3	1	3	1
MF12061988	202	26	1	1	13	2	0		0		2	4	1	1	2	3	4	2	1	1	4	2	2	3	2	1	1	3	3	1	2	1	1	1	4	2	2	2	3	1	3	4	1	2	2	4	2	4	2
MI25051994	203	20	1	1	13	1	0		0		4	4	3	5	4	4	4	4	4	4	3	3	3	4	4	4	4	4	3	2	3	4	2	3	4	5	4	3	3	3	3	3	3	2	3	5	3	1	1
ML271094	204	20	1	1	13	1	0	umore depresso	0		2	1	1	1	2	1	1	1	1	3	1	1	1	1	3	2	1	1	1	1	1	3	1	1	1	1	1	2	1	1	1	1	1	1	1	2	1	2	1
MM	205	31	1	1	15	2	0		0		4	4	2	3	3	3	2	2	3	2	3	2	2	2	2	3	3	2	1	1	2	4	4	2	2	3	2	3	3	2	2	1	2	2	2	2	2	3	3
MM07101986	206	28	1	1	14	2	0		0		4	4	3	2	3	2	2	3	3	2	3	3	4	3	3	2	3	3	2	2	3	3	2	3	3	5	4	4	3	2	3	3	2	3	2	3	2	4	2
MM100165	207	49	2	3	17	2	0		0		2	1	1	2	1	2	1	1	2	1	1	1	1	2	1	2	1	1	1	1	1	2	1	1	2	2	1	1	1	1	1	1	1	1	1	1	1	3	1
MP17041993	208	21	2	1	15	1	0		0		5	4	3	3	4	4	1	1	4	4	4	2	2	3	4	4	3	2	2	3	4	4	2	2	3	4	3	3	3	1	3	3	3	3	4	3	3	4	3
MR30031986	209	28	1	1	13	4	0		0		5	5	4	4	5	2	2	4	3	5	3	3	3	3	4	4	4	2	2	1	2	4	1	1	3	3	3	4	2	1	4	4	4	1	4	4	1	4	3
mta01081980	210	34	2	3	15	5	0		0		2	4	2	1	2	3	1	2	3	2	2	2	2	3	3	2	4	2	3	1	2	2	2	2	3	4	3	3	2	2	2	2	2	2	2	4	2	4	1
mv12011985	211	30	2	1	18	6	1		0		1	1	1	1	1	1	1	1	1	1	1	1	1	1	1	1	1	1	1	1	1	1	1	1	1	1	1	1	1	1	1	1	1	1	1	1	1	4	2
NLL01061978	212	36	1	1	13	2	0		1	Insulina	4	4	2	2	4	4	3	3	2	4	4	3	3	3	3	2	3	3	3	1	1	3	3	2	3	2	3	2	2	1	3	3	1	3	2	2	2	1	2
OC28011993	213	22	2	1	13	1	0		0		3	4	3	2	4	3	3	2	2	4	3	3	2	4	4	2	3	3	3	2	3	2	2	2	3	2	2	2	2	2	3	2	3	2	4	2	3	4	4
PB17051986	214	29	1	1	14	2	1		0		3	3	2	1	1	1	1	2	2	2	1	1	1	1	1	2	2	1	1	1	2	2	1	1	1	2	1	2	1	1	1	1	2	2	2	1	1	1	4
PG30121980	215	34	2	2	21	6	1	Struttura nevrotica molto forte. Ero molto cinica e razionale, avevo una resistenza a vivere le emozioni negative.	0		2	2	1	1	3	2	1	2	1	1	1	1	1	1	1	1	1	1	1	1	1	1	1	1	1	1	1	1	1	1	1	1	1	1	1	1	1	2	2
pm23051988	216	26	1	1	18	2	0		0		3	3	3	2	2	2	2	1	2	1	2	2	2	2	2	3	3	2	1	2	2	3	2	2	1	2	2	1	1	1	2	3	1	1	1	2	1	3	3
pp01071985	217	29	1	1	13	2	0		0		2	2	2	2	2	2	2	2	2	2	3	2	1	2	3	2	3	2	3	2	2	2	3	2	1	3	3	3	3	2	2	2	2	2	2	2	2	2	3
PP13031992	218	23	1	1	13	3	0		0		5	5	2	1	1	3	1	1	2	1	2	5	4	4	5	5	1	1	1	1	4	1	1	1	4	1	4	2	1	1	1	5	2	1	3	5	1	2	1
PP23167	219	47	2	2	13	3	0		0		2	4	3	1	1	1	1	1	1	1	1	1	1	4	1	1	4	1	1	1	1	3	1	1	1	1	1	1	1	1	1	1	1	1	1	1	1	3	2
RD07111986	220	28	2	1	17	2	0		0		3	4	3	1	1	2	1	1	3	1	1	1	4	4	5	3	1	1	2	3	1	3	1	1	4	3	4	1	1	1	1	4	1	1	4	1	1	3	1
RF26021992	221	22	1	1	13	1	0	attacchi d'ansia	1	eutirox	1	1	1	1	1	1	1	1	1	1	1	1	1	1	1	1	1	1	1	1	1	1	1	1	1	1	1	1	1	1	1	1	1	1	1	1	1	5	2
RF28031992	222	23	2	1	16	1	0		0		3	2	2	2	2	2	2	1	1	2	1	1	1	2	2	3	2	1	2	1	1	2	1	2	2	1	2	1	2	1	1	2	2	1	2	1	1	1	1
RG04071989	223	25	2	1	16	3	1		0		2	2	1	1	2	1	1	1	1	1	1	2	1	2	2	2	3	1	1	1	1	2	1	1	2	2	2	2	1	1	1	1	1	2	1	3	2	4	1
RG22071959	224	55	2	2	18	2	1		0		3	3	2	2	3	2	2	3	3	3	2	2	2	2	2	3	2	2	2	2	2	2	2	2	2	2	2	2	2	2	2	2	2	2	2	2	2	3	2
RL18081965	225	49	2	2	16	2	0		0		2	2	1	2	2	2	1	1	1	2	1	1	1	1	1	2	1	1	1	1	1	1	1	1	1	1	1	1	1	1	1	1	1	1	1	1	1	2	1
RL18081965	226	49	2	2	16	2	0		0		2	1	2	2	1	1	1	1	1	1	1	1	1	1	1	3	1	1	1	1	1	2	1	1	2	1	1	1	1	1	1	1	1	1	1	1	1	1	1
RM23041993	227	21	1	1	13	1	0	iperativit� in et� scolare	0		3	5	3	2	3	5	1	5	3	2	2	3	3	5	4	2	5	2	2	2	4	2	5	3	5	2	3	5	2	2	3	4	2	2	5	5	2	1	3
RP05031984	228	31	2	1	18	6	0		0		2	1	1	1	1	2	1	1	1	2	2	2	1	2	2	2	2	1	1	1	2	2	1	1	2	2	1	2	1	1	1	2	2	1	2	1	1	1	2
SANDROSPROCCATI	229	60	1	3	17	2	0		1	Farmaci contro l'ipertensione arteriosa	2	2	1	2	1	2	1	1	2	1	2	1	1	1	2	2	2	2	1	2	1	2	1	1	2	2	1	1	1	1	2	2	1	1	1	2	1	3	2
SB28041990	230	24	2	1	13	3	1		0		5	5	5	3	1	1	4	2	5	2	3	2	4	2	2	5	4	3	2	3	3	4	1	1	1	2	2	1	3	1	1	3	2	2	2	4	3	3	3
SC06121978	231	36	2	2	13	2	1		0		4	4	3	4	4	4	3	3	2	2	3	3	4	4	3	4	4	3	3	2	3	4	3	3	4	4	3	4	3	2	3	3	4	3	4	4	4	3	3
SD14091978	232	36	2	1	13	2	0		0		3	3	2	1	3	1	1	1	3	2	1	1	1	1	3	2	2	2	2	1	1	3	1	1	1	1	2	1	1	1	1	1	2	1	1	1	1	1	2
SF07111988	233	26	1	1	13	2	0		0		3	1	1	1	2	2	2	3	1	2	1	1	3	3	3	4	1	1	1	1	3	5	3	1	3	4	5	4	1	3	1	4	2	4	5	1	2	4	2
SM19061981	234	33	2	1	13	4	0		0		4	4	4	2	2	2	3	3	2	2	2	2	2	2	2	2	2	2	2	2	2	2	2	2	2	2	2	3	3	3	3	3	3	3	3	3	3	4	2
SM20101993	235	21	2	2	13	1	0		0		2	5	1	1	5	4	5	3	4	5	2	2	3	5	5	1	5	4	3	1	3	1	1	1	5	3	4	1	2	2	5	2	5	1	5	4	1	2	5
SM21021990	236	24	2	1	19	1	1	Disagio adolescenziale	0		3	4	2	2	3	1	3	3	3	3	3	2	1	4	4	3	4	3	1	1	1	3	1	1	3	1	4	5	3	1	1	2	4	1	4	3	1	2	3
SN09051980	237	34	1	1	22	4	0		0		3	3	1	3	1	3	1	1	3	3	2	3	3	3	3	3	3	3	1	1	1	3	1	1	3	2	2	2	2	2	1	3	2	2	2	2	1	1	1
SP11121973	238	41	1	2	13	2	0		1	Contro l'asma	4	4	2	4	4	4	2	3	4	2	2	2	2	3	3	4	4	2	3	4	2	4	2	3	2	4	2	3	2	2	2	3	2	2	2	3	3	2	3
SP26031994	239	20	2	1	13	1	0		0		4	4	3	2	3	3	1	1	1	2	4	3	3	4	4	4	5	4	3	1	4	4	1	1	4	2	4	5	1	2	3	4	3	2	3	5	3	4	3
SR22071994	240	20	1	1	13	1	0		0		3	2	1	1	1	1	1	1	1	2	4	4	1	1	1	1	1	1	1	1	1	1	1	1	1	1	1	1	1	1	1	1	1	1	1	1	1	2	3
SS08021994	241	21	2	1	13	1	0		0		1	3	1	1	3	4	5	1	4	4	5	3	4	5	5	5	4	5	1	3	3	1	1	1	5	5	5	1	5	1	3	5	3	1	4	4	5	2	4
ST24091990	242	24	2	1	13	2	0		0		5	4	2	5	4	5	3	4	4	3	1	3	1	4	4	5	5	1	1	1	2	5	1	1	4	5	5	5	4	1	2	5	1	1	2	5	3	2	2
TB06011990	243	25	2	1	13	1	1		0		2	2	1	1	1	1	1	1	1	1	1	1	1	1	1	1	2	1	1	1	1	2	1	1	2	1	1	1	1	1	1	1	1	1	1	2	1	1	1
tc1960	244	54	1	2	13	7	0		0		1	4	1	1	3	3	3	1	1	3	3	1	3	3	3	1	3	3	1	1	1	1	3	1	3	1	3	3	3	1	3	3	3	1	3	3	3	1	3
tg08111192	245	22	1	1	13	1	1	Superamento di un lutto, difficolt� a conoscere me stesso in relazione al futuro	0		2	3	1	2	2	2	3	4	3	3	1	1	1	4	4	3	3	3	2	2	3	3	4	1	3	2	3	3	4	2	2	2	3	2	3	3	3	3	2
TL09011978	246	37	2	3	23	2	1	Necessit� di sostegno per ritovare equilibrio personale in un momento di bassa autostima ed offuscamento delle certezze personali.	0		2	2	1	2	2	1	1	2	1	2	1	1	1	2	2	2	2	1	1	1	2	2	2	1	2	2	2	2	1	1	2	1	2	1	3	2	2	4	3
tm090358	247	56	2	2	18	2	0		0		2	1	1	2	1	2	1	1	1	1	1	2	1	1	1	1	1	1	1	1	1	1	1	1	1	1	2	1	1	1	2	1	1	1	1	2	1	1	2
TM18091991	248	23	1	1	18	1	0		0		3	3	2	1	2	2	3	2	1	2	1	2	1	2	3	2	3	2	2	2	2	2	2	2	3	2	2	2	1	2	3	2	2	2	3	1	2	3	2
TV21041993	249	21	2	1	13	1	0		0		2	4	1	1	1	3	3	1	1	2	4	1	1	4	4	3	3	3	2	1	3	2	2	1	3	1	2	3	2	1	2	3	1	1	3	4	1	2	3
US20041983	250	31	2	1	13	6	0		0		2	2	1	1	1	1	1	1	1	1	1	1	1	1	2	2	1	1	1	1	1	1	1	1	2	1	2	1	1	1	1	1	1	1	2	1	1	3	1
V. B. 15/06/198	251	25	2	1	13	1	0	Ansia, stress, difficolt� a relazionarsi.	0		2	3	2	2	2	3	1	1	1	3	3	1	1	2	2	1	2	3	1	1	1	1	1	1	2	1	3	1	2	1	1	1	1	1	2	2	2	4	4
VB04111991	252	23	2	1	16	1	0	Depressione, anoressia nervosa	0		4	3	2	4	3	2	2	1	3	2	3	2	1	4	2	5	3	3	1	2	1	4	1	1	3	4	4	1	3	1	1	5	1	3	1	4	4	3	1
VB10011992	253	22	2	1	16	1	0		0		3	3	1	3	2	3	3	4	1	3	4	3	2	3	3	2	3	4	2	2	2	2	3	1	4	2	3	3	4	2	2	3	3	2	3	4	2	3	2
VC23061992	254	22	2	1	16	1	0		0		2	4	2	2	2	4	2	1	2	4	4	2	4	4	3	4	2	4	4	1	1	4	1	2	3	1	4	3	5	4	2	4	2	1	2	2	3	5	2
vg19091980	255	34	2	2	19	4	0		0		3	3	1	1	1	3	2	1	1	2	1	1	1	3	2	2	2	1	1	1	1	4	1	1	2	2	1	3	3	2	2	3	2	2	2	3	2	1	1
VG23061993	256	21	2	1	13	1	0		0		4	4	2	2	1	2	3	2	3	1	2	2	1	3	3	3	2	1	2	2	2	2	1	1	2	3	2	1	1	1	1	1	1	1	2	2	1	4	4
VM280993	257	21	2	1	16	1	0		0		3	2	1	2	1	2	1	1	2	1	2	2	1	3	1	3	3	1	1	1	1	3	1	1	2	3	3	1	1	1	1	3	1	1	1	2	2	4	4
VP09101980	258	34	1	1	13	3	0		0		2	1	1	2	1	2	1	2	2	1	1	2	1	1	2	2	2	2	2	2	2	2	2	2	2	2	2	2	2	2	2	2	2	2	2	2	2	3	4
VS26101993	259	21	1	1	13	1	0		0		3	4	2	1	2	3	2	2	4	2	3	3	2	4	2	3	3	3	2	2	2	2	1	2	2	2	3	2	3	2	2	2	2	3	2	2	2	4	3
SA23121988	260	26	1	1	18	2	0		0		3	4	3	2	4	2	3	3	2	3	3	4	3	3	3	3	4	3	3	3	2	2	3	3	3	3	3	3	3	3	3	3	3	3	3	3	3	2	4
ML18091958	261	57	1	2	24	2	0		1		4	3	1	4	4	4	2	2	2	4	4	4	2	3	3	3	4	3	2	3	3	3	1	1	3	4	2	2	2	2	3	3	3	3	3	3	3	2	3
RC11071952	262	63	1	2	20	2	0		0		2	4	2	3	3	3	3	4	3	2	3	2	2	3	4	3	3	3	2	3	3	3	3	2	4	2	3	3	3	2	4	4	3	2	4	4	2	3	3
LT15101954	263	61	1	2	25	2	0		0		3	3	3	3	3	3	3	3	3	3	3	3	3	3	3	3	3	3	3	3	3	3	3	3	3	3	3	3	3	3	3	3	3	3	3	3	3	2	2
pc12071972	264	43	2	2	13	2	0		0		2	1	1	1	2	2	1	1	1	1	1	1	1	1	1	2	1	1	1	1	2	3	1	1	1	1	2	1	2	1	1	1	1	1	3	1	1	3	2
AF04071951	265	64	2	1	16	7	0		0		1	1	1	1	1	1	1	1	1	1	1	1	1	1	1	1	1	1	1	1	1	1	1	1	1	1	1	1	1	1	1	1	1	1	1	1	1	3	3
GR27041983	266	32	2	2	16	2	0		0		4	5	3	1	5	5	5	5	3	3	2	4	4	4	3	3	4	4	4	2	1	2	1	1	4	2	3	2	3	3	2	3	2	2	3	2	2	3	3
pp08061970	267	45	1	2	18	2	0		0		5	1	3	2	2	2	2	2	2	2	2	2	2	2	2	2	2	2	2	1	1	1	1	1	1	1	1	1	2	2	2	2	2	3	2	2	2	1	1
Dg180559	268	59	2	2	19	2	0		0		4	1	1	1	1	1	1	1	1	1	1	1	1	1	1	1	1	1	1	1	1	1	1	1	1	1	1	1	1	1	1	1	1	1	1	1	1	4	4
CD05061964	269	51	2	2	13	2	0		0		4	4	3	5	5	4	3	4	3	4	4	4	3	3	3	3	3	3	2	2	2	3	2	2	4	4	3	3	3	1	2	3	4	4	3	3	3	4	3
lf24061957	270	57	1	2	13	2	1		0		3	3	1	1	3	1	1	1	1	1	1	1	1	1	1	3	1	1	1	1	1	3	1	1	1	3	1	1	1	1	1	1	1	1	1	1	1	5	4
PG25041985	271	30	1	1	13	2	0		0		4	3	2	3	2	3	3	2	1	4	3	3	2	4	3	3	2	2	1	1	3	3	1	2	4	2	3	1	2	2	1	3	4	3	3	2	1	5	4
EM28071982	272	33	2	1	15	2	0		1		4	4	2	3	2	2	2	2	4	4	2	2	2	3	4	4	4	2	2	2	2	4	2	2	2	4	3	2	2	2	4	2	2	2	4	4	2	4	4
MZ22041983	273	32	1	1	22	2	0		0		2	2	3	1	2	3	1	1	2	1	3	2	2	2	2	3	1	2	1	2	2	2	1	2	2	3	3	2	3	1	2	2	1	2	1	2	2	4	5
CM08111964	274	50	2	2	13	8	0		1		3	4	3	4	4	3	2	2	1	2	2	3	4	4	3	4	2	1	1	1	2	4	1	2	4	4	3	2	3	2	2	3	1	3	2	3	1	4	3
MM23071981	275	34	1	1	13	3	0		0		3	3	1	1	3	4	1	3	3	4	2	3	3	4	4	3	4	1	1	2	2	3	1	1	3	4	3	4	1	1	3	2	3	1	4	3	3	2	4
SR29081962	276	53	2	3	13	2	0		0		4	1	1	5	1	2	1	1	3	1	1	1	1	4	1	4	1	2	1	1	1	3	1	2	1	1	2	1	4	1	1	1	1	5	1	1	1	2	3
LP15031984	277	31	1	2	13	2	0		0		2	2	1	1	1	2	1	1	2	1	1	1	1	1	2	2	1	1	1	1	1	3	1	1	1	2	1	1	1	1	1	1	1	1	2	2	1	2	3
GP08101987	278	28	2	1	20	3	0		0		4	2	2	3	1	2	2	1	2	1	2	1	2	2	1	4	1	2	1	1	1	1	1	1	4	4	2	1	4	2	1	1	1	1	1	4	2	4	4
GN05091985	279	30	2	2	13	4	0		0		5	5	3	5	5	5	5	2	2	5	4	3	2	5	4	4	4	4	3	3	5	5	1	1	5	4	4	3	4	3	4	5	5	2	5	4	5	4	4
SG11071969	280	46	2	2	13	2	0		0		1	1	1	1	1	1	1	1	1	1	1	1	1	1	1	1	1	1	1	1	1	3	1	1	1	1	1	1	1	1	1	1	1	1	1	1	1	3	3
rp17091953	281	62	2	2	13	2	0		0		3	3	3	3	3	3	2	3	3	3	2	2	2	3	3	2	3	2	2	1	2	2	2	2	3	2	3	3	3	2	2	2	3	2	2	2	2	3	3
AT02031963	282	52	2	2	13	2	0		0		4	4	2	4	3	3	2	1	2	1	1	1	1	4	4	5	1	1	1	3	2	5	1	1	2	4	2	1	2	1	1	2	1	2	2	2	1	3	3
FR01061983	283	32	2	2	18	2	1		1		3	2	1	2	2	2	2	1	1	2	2	2	2	2	2	2	3	2	2	1	1	2	1	1	2	2	2	2	2	1	2	3	2	1	2	2	1	4	5
fm09011955	284	60	2	2	13	7	0		1		3	3	3	3	3	3	3	1	3	2	2	2	2	2	1	2	1	1	1	1	1	1	1	2	1	1	2	1	2	2	1	2	1	1	1	2	2	3	3
RG11121989	285	25	1	1	13	1	0		0		3	2	1	3	1	2	2	1	1	2	2	1	1	2	4	1	4	2	1	1	1	3	2	1	4	1	3	4	1	1	3	1	1	1	4	1	2	2	3
MF28011988	286	27	1	2	13	2	0		0		1	1	1	1	1	1	1	1	1	1	1	1	1	1	1	1	1	1	1	1	1	1	1	1	1	1	1	1	1	1	1	1	1	1	1	1	1	1	2
em08041978	287	37	2	2	19	2	0		0		3	2	1	1	1	1	1	1	2	2	1	1	1	2	2	1	2	2	1	1	1	3	1	1	2	5	1	1	2	1	2	2	2	1	2	2	1	2	2
DM26061982	288	33	1	1	18	2	0		1		4	4	1	1	1	1	1	1	1	1	1	1	1	1	3	2	1	1	1	1	1	1	1	1	1	1	1	1	1	1	1	1	1	1	1	1	1	2	4
LL10041967	289	48	2	2	18	2	0		1		1	3	2	1	1	3	3	3	1	1	3	3	3	4	1	1	2	4	3	1	1	1	1	1	4	1	4	1	4	1	1	3	1	1	1	4	2	1	1
AT21021980	290	35	1	1	15	2	0		0		2	1	1	2	2	1	1	1	1	2	1	1	1	2	2	2	1	1	1	1	2	2	1	1	1	2	1	1	1	1	2	1	2	1	2	1	1	2	2
corradotarziap0	291	70	1	3	17	7	0		1		4	3	4	1	4	3	4	1	2	1	1	1	1	2	2	3	2	3	1	1	3	5	2	1	1	1	2	3	3	1	1	2	2	1	1	3	3	1	2
LC27091965	292	42	2	1	16	2	0		0		1	1	1	1	1	1	1	1	1	1	1	1	1	1	1	1	1	1	1	1	1	1	1	1	1	1	1	1	1	1	1	1	1	1	1	1	1	1	1
NDG13011988	293	27	2	1	7	1	0		0		4	3	2	3	3	3	2	2	4	4	2	2	2	3	4	4	3	1	2	2	2	5	3	3	4	4	3	3	2	2	3	2	2	2	2	3	1	4	3
FC16011989	294	26	1	2	14	4	1		0		3	3	2	2	4	4	2	3	2	2	3	4	3	3	4	2	3	2	2	2	2	2	3	2	3	3	3	3	3	2	3	3	2	3	3	3	2	4	4
MM24051958	295	57	1	1	16	6	1		0		1	1	1	1	2	1	1	1	1	1	1	1	1	1	2	2	1	1	1	1	1	1	1	1	1	1	1	1	1	1	1	1	1	1	1	1	1	3	3
EF03121978	296	37	2	1	13	2	0		0		4	2	1	3	1	2	1	1	1	1	1	1	1	2	1	1	1	2	1	1	1	4	1	1	3	4	1	1	2	1	1	2	1	1	1	1	1	1	3
Simone Guerrini	297	33	1	2	8	3	0		0		3	5	1	3	2	5	5	3	3	1	5	2	1	5	3	3	3	4	3	3	3	4	2	1	5	4	3	2	5	1	1	5	3	2	1	5	1	2	3
CF141054	298	61	2	2	8	5	0		1		4	4	4	4	4	4	2	3	3	3	3	3	3	3	3	4	3	3	3	3	3	3	3	3	3	3	4	3	3	2	3	3	3	3	3	5	4	3	3
MPC08081950	299	65	2	2	13	5	0		1		1	1	1	1	1	1	1	1	1	1	1	1	1	1	1	1	1	1	1	1	1	3	1	1	1	3	1	1	1	1	1	1	1	1	1	1	1	5	5
Sp17071973	300	42	1	2	13	2	0		0		3	3	2	2	2	2	1	1	2	2	1	1	1	2	2	3	2	1	1	1	1	3	2	1	2	3	2	1	1	1	1	1	1	2	2	2	2	3	3
NC10031984	301	31	1	1	22	2	0		0		4	4	2	3	3	3	3	2	4	2	3	3	2	4	3	4	3	3	3	2	3	4	3	3	2	3	3	2	3	2	2	3	2	3	2	3	3	2	2
CDSI09071984	302	31	2	1	9	1	1		0		4	5	1	4	2	4	5	4	4	5	5	4	1	5	4	5	4	5	5	4	4	4	2	2	5	5	4	2	5	2	4	4	2	2	5	5	1	3	1
MP28021986	303	29	2	2	13	2	1		0		4	5	1	5	4	4	5	5	5	4	4	5	5	4	4	5	1	3	3	2	1	5	1	1	3	4	2	1	1	1	1	4	1	2	1	4	5	2	4
gz17121986	304	28	1	2	13	2	0		0		3	3	1	3	1	2	1	1	3	3	1	1	1	3	3	3	3	1	1	1	1	3	2	1	3	3	3	3	1	1	1	2	3	3	2	2	1	5	4
EP13112015	305	58	2	3	13	2	0		1		5	3	3	5	5	3	4	5	3	3	2	2	2	1	4	4	5	3	1	2	2	5	2	1	3	4	4	5	4	1	1	3	3	2	3	5	3	3	1
MB01021948	306	67	2	3	13	7	1		0		3	3	5	1	3	5	1	1	1	1	1	1	1	3	3	1	1	1	1	1	1	1	1	1	1	1	1	1	1	1	1	1	1	1	1	1	1	5	1
AC02081949	307	66	1	4	17	7	1		0		2	1	1	2	2	1	1	1	1	2	1	1	1	1	2	2	3	1	1	1	2	2	1	1	1	2	2	3	1	1	2	2	2	1	2	2	1	1	4
MZ02101960	308	55	2	3	13	3	1		0		3	3	1	1	1	1	1	1	1	1	1	1	1	2	2	1	1	1	1	1	1	1	1	1	1	1	4	1	1	1	1	1	1	1	1	2	1	3	2
gg23081973	309	42	2	2	17	2	0		1		2	4	2	3	2	2	1	2	2	1	1	1	2	3	3	2	2	1	3	2	2	2	2	2	2	2	2	3	1	2	2	1	2	1	2	1	1	5	4
GF21031986	310	29	2	1	13	2	1		0		4	2	1	2	1	3	2	1	2	1	1	1	1	2	4	4	1	1	1	2	1	4	1	1	2	5	4	1	2	1	1	1	1	2	2	4	1	2	2
BF08011989	311	26	2	2	13	2	0		1		3	4	3	2	2	4	2	1	3	1	2	2	1	4	3	2	3	2	1	1	2	4	1	1	4	3	1	2	3	1	3	5	1	2	3	5	3	3	2
RG15101990	312	25	1	1	13	2	1		0		3	3	4	2	2	3	4	4	3	2	3	2	4	4	2	2	4	4	4	2	3	2	4	4	3	2	2	4	4	3	2	3	2	3	4	3	2	1	4
SM16011986	313	29	2	2	13	2	0		1		4	2	1	3	4	3	1	1	3	1	1	1	2	4	3	3	3	1	2	1	2	5	1	1	1	3	2	3	2	1	2	2	2	1	3	2	1	3	2
GF21031986	314	29	2	1	13	2	1		0		4	2	1	2	1	3	2	1	2	1	1	1	1	2	4	4	1	1	1	2	1	4	1	1	2	5	4	1	2	1	1	1	1	2	2	4	1	2	2
MG02031965	315	50	2	2	17	2	0		0		2	2	2	3	3	2	2	1	2	2	2	2	2	2	2	1	3	2	2	1	2	2	1	1	2	2	3	3	3	2	2	2	1	1	2	3	2	2	2
ADM11011986	316	29	1	2	13	2	0		0		3	4	2	2	2	2	4	3	3	1	4	3	2	4	4	3	2	4	3	1	3	3	1	2	4	1	3	2	4	3	1	4	1	2	2	4	3	4	3
CT21071959	317	56	1	1	13	2	0		1		5	5	4	3	5	3	5	1	3	1	2	4	1	5	5	5	5	5	3	3	1	5	1	1	4	5	3	2	3	1	1	4	1	3	1	4	1	3	1
SD	318	28	2	2	16	3	1		0		5	4	2	4	2	3	2	1	4	3	2	3	2	4	4	4	4	2	2	4	3	4	2	1	4	5	3	3	3	2	3	3	4	3	4	4	4	5	4
LP12081986	319	29	1	2	18	2	0		0		3	4	1	4	3	5	5	2	4	5	4	4	3	4	4	3	4	4	2	2	3	3	4	2	4	5	4	4	4	2	4	4	4	4	4	3	4	3	5
AL27011990	320	25	1	1	13	2	0		1		3	2	2	2	1	2	2	2	2	3	2	3	2	2	2	2	3	2	2	2	2	3	1	1	1	2	2	2	2	2	2	2	2	2	2	3	2	2	3
st13071960	321	55	2	2	13	2	0		0		2	3	1	1	3	1	1	1	5	1	1	1	1	1	1	3	1	1	1	1	1	1	1	1	1	1	1	1	1	1	1	1	1	1	1	1	1	1	1
FS18011983	322	32	1	2	13	2	0		1		3	4	2	1	4	3	5	4	3	2	3	2	2	5	2	3	2	1	1	1	1	2	2	2	4	5	1	1	1	1	1	1	2	2	2	4	1	2	4
GA12091987	323	28	1	1	21	1	1		0		1	1	1	1	1	1	1	2	1	1	2	1	1	1	2	1	1	1	1	1	1	1	1	1	1	1	2	1	1	1	1	1	1	1	2	1	1	2	1
AG06071985	324	30	2	2	18	6	0		0		4	4	2	2	3	4	3	3	2	4	3	2	3	3	4	4	3	3	2	2	3	3	3	3	3	2	3	3	3	3	4	3	2	2	4	2	2	4	2
DB19071988	325	27	1	1	17	1	0		0		3	2	2	1	3	3	1	1	1	3	2	1	1	2	3	3	3	2	1	1	1	3	1	1	2	3	2	3	1	1	2	1	2	1	4	2	2	2	2
CF21111989	326	26	2	1	17	2	0		0		1	4	1	4	4	3	2	1	3	2	1	1	1	2	3	2	2	3	1	1	1	3	1	1	1	1	1	1	3	1	1	1	1	1	1	3	1	5	4
TG18061988	327	27	1	1	13	2	0		0		2	1	3	3	2	2	1	2	3	3	2	1	3	1	3	3	2	1	2	3	1	2	1	2	2	1	2	1	2	1	2	1	3	4	2	3	1	5	3
TS27121988	328	27	1	2	15	2	0		0		2	4	1	3	4	5	3	1	4	4	5	3	2	5	5	3	5	4	4	2	4	2	1	1	5	3	1	1	1	3	2	2	2	1	2	1	1	4	5
RP02041982	329	33	1	2	21	3	0		0		4	4	2	2	4	4	4	3	3	4	4	4	3	4	4	4	4	4	2	2	3	4	2	1	4	2	2	2	3	1	2	3	2	2	2	3	3	3	3
MS24071989	330	26	2	1	16	1	0		0		3	3	1	3	1	1	1	1	2	1	1	1	1	1	2	3	3	1	1	1	1	2	1	1	1	3	1	1	1	1	1	3	1	1	1	1	1	3	3
CS13031989	331	26	2	1	16	3	0		0		3	4	2	2	3	3	3	3	3	3	3	3	3	3	3	1	2	3	5	3	3	3	1	1	1	1	3	3	3	3	3	3	3	2	2	2	2	5	4
IP02061989	332	26	2	1	16	3	1		0		2	3	4	2	1	1	1	1	1	2	2	2	2	1	1	2	1	1	1	1	1	2	1	1	2	2	1	1	1	1	1	1	1	1	1	1	1	3	2
VB15071989	333	26	2	1	16	3	0		1		4	2	1	3	2	1	2	1	4	3	2	1	1	2	2	4	2	2	1	1	1	3	1	4	1	3	2	2	1	1	1	1	1	1	4	2	2	3	3
GG02071955	334	60	1	2	11	7	0		0		4	3	2	5	3	2	2	1	3	2	3	2	2	4	4	4	2	3	2	2	2	4	1	2	4	5	4	2	4	3	4	3	3	2	2	3	3	4	2
ab23111961	335	54	1	2	18	2	1		0		5	5	3	3	4	4	4	4	3	4	4	4	4	4	5	5	5	5	3	1	4	5	1	1	4	4	4	4	4	4	4	4	4	4	4	4	5	4	3
AL06121976	336	39	1	1	14	2	0		0		4	5	4	3	3	4	2	1	3	3	4	4	3	2	3	3	3	3	1	1	3	4	2	2	3	2	2	2	2	1	1	2	3	2	3	3	3	3	5
VC30101983	337	32	2	1	18	3	0		1		2	1	1	1	1	1	1	1	1	1	1	1	1	1	1	1	1	1	1	1	1	1	1	1	1	1	1	1	1	1	1	1	1	1	1	1	1	1	2
rs12081984	338	31	2	2	18	2	1		0		4	2	2	4	5	4	1	4	3	5	5	4	1	3	4	4	4	1	1	3	4	4	5	2	2	5	3	5	4	1	5	2	5	2	5	4	2	5	4
AB14111988	339	27	2	1	18	6	0		0		2	4	1	2	2	4	3	1	1	2	2	1	1	3	2	1	3	2	1	1	2	1	1	2	3	1	2	1	3	1	2	1	1	1	2	1	1	4	4
EG29121988	340	27	2	1	18	6	1		0		3	4	2	2	4	4	2	3	4	4	5	5	3	5	4	5	5	4	3	2	3	4	1	1	4	2	3	4	4	1	2	3	3	3	3	4	1	1	1
mf04121973	341	42	2	1	30	4	0		0		3	2	1	1	1	2	1	1	1	3	1	1	1	1	2	1	1	1	1	1	1	3	1	1	1	1	1	2	1	1	1	1	2	1	2	1	1	2	1
mcc20051965	342	50	2	1	13	2	0		1		2	2	1	1	1	3	1	1	1	2	1	1	1	2	2	2	2	1	1	1	1	1	1	1	2	1	1	1	1	1	1	1	1	1	2	2	1	3	4
SD15011980	343	35	2	1	22	2	1		0		4	3	3	3	3	3	3	3	3	3	3	3	3	3	3	3	3	3	3	3	3	3	3	3	3	3	3	3	3	3	3	3	3	3	3	3	3	2	1
Rm151271	344	43	2	2	19	2	1		0		4	4	3	4	2	3	3	2	2	2	1	2	2	4	2	3	3	3	3	2	3	4	2	3	4	3	4	3	2	1	2	3	2	2	2	3	2	3	2
CC06091957	345	58	2	3	13	6	0		0		1	1	5	1	1	1	1	1	1	1	1	1	1	1	1	1	1	1	1	1	1	1	1	1	1	1	1	1	1	1	1	1	1	1	1	1	1	5	2
MM23041980	346	35	2	1	16	6	0		0		3	3	1	2	3	3	1	1	3	1	1	1	1	3	2	2	3	1	1	1	3	2	1	1	3	2	3	3	2	1	1	1	1	1	3	3	1	3	1
CB23121986	347	29	2	1	23	1	0		1		4	4	1	1	2	2	2	1	1	1	1	1	1	2	3	4	4	2	1	1	1	1	1	1	1	1	2	1	1	1	1	4	1	1	1	4	2	4	3
MG27111977	348	38	2	2	22	4	1		0		2	2	1	1	2	1	1	2	2	1	1	1	1	2	3	3	2	1	1	2	1	3	1	1	1	2	1	1	1	1	2	1	1	1	1	1	1	4	3
VG12061983	349	32	2	2	18	3	0		0		2	2	3	1	1	2	1	1	1	2	1	1	1	2	2	2	2	1	1	1	1	1	1	1	2	1	2	1	1	1	1	1	1	1	1	2	1	5	1
LS16011991	350	25	2	1	18	2	0		0		4	4	2	2	3	3	4	3	2	4	1	2	3	4	4	2	3	2	2	2	4	3	3	2	3	4	3	3	3	1	4	3	4	2	4	4	2	4	3
FS09111982	351	33	2	2	13	3	0		0		2	3	1	1	3	4	1	4	1	3	1	1	2	2	3	1	4	1	1	1	1	3	1	1	1	1	1	4	1	1	2	1	1	1	1	3	1	2	2
SM29041977	352	38	2	2	13	2	0		0		4	4	1	5	1	4	2	1	1	2	2	2	1	1	1	1	1	1	1	1	1	2	1	1	1	1	1	1	1	1	1	1	1	1	1	1	1	4	4
SG24091959	353	56	1	2	17	3	1		0		2	2	1	2	2	2	1	1	1	4	3	3	3	4	5	2	5	2	3	2	3	5	4	1	3	3	4	5	4	4	4	3	5	3	4	4	2	3	3
AM191166	354	49	2	2	20	2	0		0		3	3	2	1	1	3	1	1	1	1	3	3	1	3	3	3	3	2	1	3	3	3	1	1	2	2	3	1	3	1	1	3	1	3	1	3	1	3	3
CM08111989	355	26	2	1	13	3	0		0		4	5	2	4	5	4	1	1	1	5	3	2	1	5	2	5	4	2	1	1	2	4	3	2	3	3	4	3	3	1	1	1	3	3	4	5	2	2	3
BZ17121960	356	55	2	3	18	3	1		0		2	1	1	1	1	1	1	2	2	1	1	1	1	1	2	2	2	1	1	1	1	2	1	2	2	1	2	3	2	1	1	2	1	1	2	2	2	5	2
AS19091967	357	48	2	1	13	2	0		0		4	2	1	2	3	3	2	2	3	3	2	2	3	2	3	3	3	3	2	2	2	3	2	2	2	3	3	3	3	2	3	3	3	3	3	3	3	2	3
CF05031965	358	50	2	2	8	2	0		0		5	3	1	3	1	4	1	3	1	1	1	2	1	3	3	5	3	1	1	2	1	4	1	1	3	3	2	1	2	1	2	3	1	1	3	4	2	3	1
SB19031946	359	69	1	3	22	2	0		0		3	4	3	4	4	3	3	1	3	1	3	3	4	4	4	3	1	3	1	1	3	3	1	3	3	1	3	1	3	1	3	3	3	1	3	5	1	5	1
DT21121961	360	54	2	4	13	2	0		0		2	3	1	1	1	2	1	1	2	3	1	1	2	2	2	2	1	1	1	1	2	2	1	2	4	3	2	1	1	2	4	3	2	2	3	1	2	2	2
AM09081961	361	54	2	2	17	2	0		0		1	5	3	1	4	2	4	1	1	5	1	1	1	4	5	1	4	1	1	1	1	1	1	1	4	2	3	4	1	1	1	4	4	1	4	1	1	1	1
AT20031961	362	54	2	2	13	5	0		0		3	2	1	5	5	2	1	2	4	5	1	1	1	1	2	5	2	1	1	4	1	4	1	1	1	4	1	1	1	1	4	1	4	1	2	1	1	3	1
MRG09121971	363	44	2	2	13	2	0		0		3	5	1	3	5	5	3	4	5	5	2	2	2	5	5	5	4	2	4	1	4	2	2	1	5	5	5	2	5	5	5	5	5	3	5	3	3	2	2
Cm23051984	364	32	2	2	13	5	0		0		4	1	1	3	3	1	1	1	1	3	1	1	1	1	1	1	1	1	1	1	1	1	1	1	1	1	1	1	1	1	1	1	2	2	2	3	1	2	2
fs23121981	365	33	1	2	14	2	0		0		5	4	2	5	4	5	1	3	4	5	3	1	4	5	5	5	5	3	3	3	1	5	3	3	2	3	4	2	4	2	4	2	3	1	4	2	4	3	3
CB09091974	366	41	2	2	13	5	1		0		1	1	1	4	3	4	1	1	1	1	4	1	1	1	1	1	1	1	1	1	1	4	1	1	1	1	1	1	1	1	1	2	1	1	1	1	1	4	1
CG06101958	367	57	2	2	11	5	0		0		5	2	2	4	4	4	4	3	4	4	2	2	2	4	4	5	4	3	2	3	2	4	2	2	4	4	2	4	3	2	4	4	4	3	4	3	2	5	4
SD13091957	368	58	2	2	13	2	0		0		5	4	3	2	3	3	4	2	3	3	2	1	2	4	3	4	4	4	2	2	2	4	2	1	4	3	2	2	3	3	3	3	3	1	3	3	3	3	4
LLL27121984	369	30	1	1	16	2	0		0		4	3	2	2	3	2	2	3	4	3	4	3	2	2	4	2	4	3	3	2	2	3	3	3	4	2	2	2	2	2	3	3	2	3	2	3	2	3	4
RM02111984	370	32	1	1	20	3	0		0		3	3	1	1	1	1	1	1	1	1	1	1	1	1	1	3	1	1	1	1	1	3	1	1	1	1	1	1	1	1	1	1	1	1	1	3	1	4	2
2016CSS03081974	371	41	1	1	17	2	0		0		3	4	2	1	3	4	4	1	2	3	1	1	1	3	2	1	1	3	1	1	2	3	1	1	3	3	1	3	2	1	1	1	1	1	2	1	2	1	3
EC13652	372	63	1	2	13	2	0		1		3	3	1	4	3	3	3	1	2	3	2	2	2	2	2	3	3	3	2	1	1	3	1	1	3	3	2	2	2	2	3	2	3	3	3	3	2	2	3
FP13071971	373	44	1	2	8	2	0		0		5	5	1	3	3	5	1	5	5	1	1	3	3	5	5	3	4	2	5	1	5	5	5	1	5	3	5	1	1	1	4	5	4	3	5	1	2	1	2
PGS09041944	374	71	1	2	19	7	0		0		3	3	3	4	4	3	3	4	5	3	2	2	3	4	4	4	3	3	3	2	2	2	2	2	2	3	3	3	3	2	4	4	4	4	4	4	4	4	4
ar09071974	375	43	1	2	13	2	0		0		4	4	2	2	3	3	3	2	3	3	3	3	2	3	3	4	4	4	2	2	2	3	2	2	3	2	2	3	3	2	3	3	3	3	3	3	2	2	2
CS23041951	376	64	1	2	13	7	0		1		2	2	2	2	2	2	1	1	1	3	2	2	1	1	1	1	3	1	1	2	2	3	1	1	1	2	1	1	1	1	2	1	2	1	2	2	1	3	4
dd10111955	377	50	2	2	13	2	0		0		1	3	3	1	2	1	1	1	1	1	1	1	1	4	4	4	2	1	1	1	1	1	1	1	1	4	5	1	2	1	1	1	1	1	1	2	1	5	4
BP21061970	378	46	2	2	13	2	0		1		1	2	1	1	1	1	1	1	1	1	1	1	1	1	1	2	1	1	1	1	1	2	1	1	1	1	1	1	1	1	1	1	1	1	1	1	1	2	2
AL09081973	379	42	2	2	17	2	0		0		5	4	2	4	2	2	1	1	4	1	4	1	1	3	4	4	4	1	1	2	2	4	2	2	2	2	4	2	4	2	2	3	3	2	3	4	2	4	4
IP20051984	380	31	2	2	19	3	0		0		1	1	1	1	1	1	1	1	1	1	1	1	1	1	1	1	1	1	1	1	1	1	1	1	1	1	1	1	1	1	1	1	1	1	1	1	1	3	2
MP14121953	381	62	1	1	11	2	1		0		5	1	1	4	5	4	1	1	3	1	1	1	1	1	3	5	3	1	1	1	4	5	1	1	5	2	4	3	3	1	1	5	3	1	4	4	3	2	1
GS16051964	382	51	2	2	8	3	0		0		4	3	3	2	4	3	1	2	2	3	3	2	1	1	3	4	3	2	1	2	1	3	1	1	2	3	3	1	3	1	3	1	2	3	3	3	3	3	3
MCP11071958	383	58	1	2	13	7	0		0		3	2	1	1	3	3	1	1	1	1	1	1	1	1	1	1	1	1	1	1	1	1	1	1	1	1	1	1	1	1	1	1	1	1	1	1	1	5	4
DZ30051966	384	49	1	1	13	2	1		1		4	3	1	3	1	3	1	2	1	2	3	2	1	2	2	2	2	2	1	1	1	1	2	1	3	3	3	3	3	1	2	3	3	2	3	3	2	3	3
LT24021962	385	53	2	2	13	2	0		1		5	3	3	5	3	2	3	1	5	3	3	2	2	2	2	5	2	2	2	4	3	5	1	2	2	4	3	2	2	2	2	2	2	2	2	1	1	3	4
PG19111955	386	60	1	2	13	2	0		1		1	3	1	1	1	1	1	1	1	4	1	1	1	4	3	4	1	1	1	1	3	3	1	1	3	1	3	4	1	1	3	3	3	1	3	3	1	2	1
30	387	70	2	2	8	5	1	2	0	0	4	4	1	4	4	2	2	1	1	1	1	2	3	4	2	2	2	2	1	1	2	4	1	1	4	4	2	4	4	1	3	4	2	2	2	4	1	1	3
31	388	60	2	1	13	3	0	0	0	0	1	1	4	4	4	5	3	1	1	1	1	1	3	4	5	5	3	2	1	3	3	5	1	1	1	3	2	2	1	2	3	1	3	4	2	2	4	2	2
32	389	60	2	2	8	7	0	0	0	0	5	4	1	1	2	4	2	2	3	2	2	4	4	4	3	2	4	4	4	1	2	3	3	3	2	1	4	1	4	2	1	2	4	2	4	4	3	1	1
33	390	76	2	2	13	5	0	0	0	0	4	2	1	4	1	4	2	1	4	4	2	4	2	4	5	3	4	3	1	4	3	5	3	3	5	4	4	5	2	3	2	4	1	3	2	4	3	5	3
34	391	51	1	2	18	2	0	0	0	0	2	4	1	4	1	2	2	1	1	1	3	2	3	4	2	2	1	3	1	1	2	2	1	1	4	1	4	1	4	1	4	4	1	2	2	3	4	2	2
35	392	54	2	2	18	2	0	0	0	0	4	2	2	1	1	4	2	1	1	1	2	2	1	2	2	4	1	2	2	1	1	4	1	2	2	2	4	1	2	2	1	2	1	1	1	2	2	2	3
36	393	56	2	2	8	9	0	0	0	0	3	1	1	5	3	3	1	1	1	1	1	1	5	1	1	4	3	1	1	2	1	3	1	1	2	3	3	1	4	1	1	1	1	1	3	1	1	2	2
37	394	52	2	3	13	3	1	2	0	0	1	1	3	1	4	2	1	5	1	3	1	1	3	1	2	1	4	1	4	1	3	3	5	3	1	1	1	5	1	3	3	1	2	2	2	3	1	2	3
38	395	55	2	2	13	5	0	0	0	0	2	2	1	1	1	2	2	1	1	2	2	1	1	2	3	4	2	2	1	2	2	5	1	1	3	3	2	1	4	3	1	4	1	2	5	1	1	4	4
39	396	53	1	2	18	9	0	0	0	0	3	4	3	3	4	4	4	4	3	4	2	2	2	3	4	2	3	2	2	1	2	3	1	1	2	1	3	3	3	2	1	2	2	1	2	1	1	1	2
40	397	60	2	2	8	2	0	0	0	0	4	2	2	2	3	3	3	3	3	1	1	1	1	4	4	4	2	1	1	1	1	4	1	2	2	2	3	1	2	1	3	4	4	3	3	2	1	2	1
41	398	66	1	2	13	7	0	0	0	0	4	4	2	5	4	4	4	4	4	2	4	3	3	4	4	4	3	2	2	2	2	4	3	2	2	3	4	2	3	2	2	3	2	2	3	3	3	3	1
42	399	66	2	2	8	7	0	0	0	0	3	3	3	2	1	3	3	1	2	1	1	1	1		2	1	3	2	2	1	1	1	1	1	3	3	4	1	3	3	3	4	2	2	2	3	3	2	2
43	400	61	1	2	18	2	0	0	0	0	2	3	2	3	2	2	1	1	2	1	2	1	1	2	2	3	2	2	1	1	2	2	1	2	2	1	2	1	2	1	2	2	3	2	2	3	2	4	3
44	401	60	2	2	13	2	1	1	1	1	2	2	4	4	4	2	1	5	3	4	1	2	3	3	4	3	2	2	1	1	1	4	3	4	2	1	3	1	4	1	1	1	1	1	2	4	1	3	4
45	402	51	1	2	8	2	0	0	0	0	5	2	1	1	5	5	1	1	5	1	1	1	1	1	1	1	1	1	1	1	1	1	1	1	1	1	1	1	1	5	5	5	5	4	5	1	1	1	4
46	403	47	2	2	8	5	0	0	0	0	3	4	2	1	1	1	2	1	1	1	1	1	2	2	2	1	3	2	1	3	4	1	1	1	2	1	2	3	2	1	4	3	2	2	1	1	3	1	2
47	404	61	1	2	13	7	0	0	0	0	1	1	1	3	4	1	1	1	1	1	2	2	1	1	1	1	1	1	1	1	1	1	1	1	1	1	1	1	1	1	1	2	1	2	1	2	1	2	1
48	405	47	1	2	13	2	0	0	0	0	3	1	1	1	3	3	1	1	1	1	1	1	1	1	3	3	3	3	1	1	1	4	1	1	3	3	4	4	1	1	1	1	1	1	1	1	1	3	1
49	406	45	2	2	18	3	1	5	0	0	4	4	2	1	3	2	1	2	1	1	1	1	1	4	4	4	4	2	2	1	4	4	2	2	4	4	4	4	4	4	3	4	4	2	4	4	3	2	2
50	407	78	2	4	18	7	0	0	0	0	4	4	3	4	1	3	1	1	2	1	1	1	1	2	3	1	4	4	2	1	2	3	1	1	4	4	3	1	2	1	2	4	1	2	4	4	1	4	5
51	408	55	1	2	8	2	0	0	0	0	5	5	3	5	5	3	5	1	5	3	5	5	4	5	3	3	5	3	5	5	4	3	5	5	5	3	2	4	3	3	5	4	3	5	5	4	5	5	5
52	409	54	2	2	8	2	0	0	0	0	4	2	4	1	1	4	1	1	1	2	4	4	2	2	2	4	2	2	1	1	1	1	2	2	4	1	4	5	4	2	2	4	1	4	4	2	4	3	1
22	410	32	2	2	18	2	0		0		5	5	1	3	4	2	3	5	4	5	1	1	1	4	3	5	3	1	1	2	4	5	1	1	2	5	2	1	1	1	4	3	4	1	4	5	1	4	2
23	411	62	2	2	5	5	0		1	sequacor, ramipril	5	1	2	4	4	2	2	1	2	4	2	4	4	4	4	5	4	4	2	1	2	5	5	2	2	2	5	1	2	2	4	4	4	4	4	4	2	3	2
24	412	33	1	2	13	2	0		0		3	1	1	1	1	1	1	1	1	1	1	1	1	1	2	2	2	1	1	1	1	4	1	1	1	1	1	1	1	1	1	1	1	1	1	1	1	2	2
59	413	59	2	2	8	5	0		1	eutirox, pancleus	3	1	2	3	2	2	1	1	1	1	1	2	1	1	2	2	1	1	1	1	1	1	1	1	1	2	2	1	1	1	2	1	1	1	2	4	3	1	1
27	414	74	2	2	5	7	0		1	ipertensione, ipertiroidismo	5	1	2	1	2	2	1	1	1	1	1	2	1	1	4	5	4	1	1	5	4	5	1	5	5	5	5	1	2	1	4	1	1	1	4	1	2	4	2
60	415	66	1	2	10	7	0		0		5	5	1	5	5	5	4	4	2	5	5	4	3	5	5	3	4	5	3	2	5	5	2	1	5	5	3	4	4	1	3	5	4	3	5	4	4	3	1
53	416	57	1	2	8	2	0		0		3	2	2	5	2	2	1	1	1	4	1	3	2	5	5	4	5	4	2	1	4	5	1	4	5	5	5	4	4	3	4	5	5	1	5	5	4	2	2
68	417	45	1	2	13	2	0		0		1	1	2	1	2	2	1	1	1	1	1	1	1	1	1	2	1	1	1	1	1	1	1	1	2	1	1	1	2	1	1	1	1	1	1	2	1	1	1
67	418	42	1	2	8	2	0		0		4	5	1	5	5	2	1	1	3	3	4	3	2	3	3	5	5	4	1	3	1	4	1	1	3	4	3	4	2	1	4	3	2	1	3	3	3	4	3
54	419	50	1	2	8	2	0		0		4	1	2	4	1	1	1	1	3	4	1	2	2	4	2	5	4	2	1	1	1	4	2	1	4	4	4	2	3	3	1	3	1	1	4	1	1	2	2
52	420	50	1	2	10	2	0		1	triatec e norvasc	3	1	1	4	4	1	1	4	1	1	1	1	1	4	4	1	1	1	1	1	1	4	1	1	1	4	4	1	1	1	1	1	1	1	1	4	1	2	2
73	421	50	2	2	13	3	0		0		4	1	1	3	2	1	1	1	2	1	1	1	1	1	1	2	1	1	1	1	1	5	1	1	1	2	1	1	1	1	1	1	1	1	1	1	1	2	2
65	422	56	1	2	14	7	0		1	quelli per la pressione e antidolorifici al bisogno	4	3	4	3	4	3	4	3	4	5	3	3	3	4	5	4	4	4	3	3	5	5	3	4	4	4	5	4	5	4	2	4	4	3	3	3	3	4	2
74	423	70	2	2	5	5	0		1	xanax, pantopan, sereupin, dibase	5	3	3	2	3	2	1	1	4	1	2	1	3	1	1	3	1	4	1	1	1	4	1	1	1	2	2	1	3	1	1	1	3	1	2	1	1	4	1
75	424	56	2	2	13	2	0		0		3	1	1	3	4	1	1	1	3	3	1	2	1	2	4	1	2	1	1	3	1	4	4	1	4	3	1	4	1	1	1	1	4	1	4	4	1	1	3
66	425	31	1	1	13	6	0		0		4	3	2	1	3	2	2	1	2	4	3	2	2	2	3	2	4	3	2	2	2	3	3	2	2	4	2	4	3	1	2	2	3	1	3	4	2	2	3
69	426	61	2	2	5	5	0		1	tapazole	3	1	1	3	3	1	1	1	1	1	1	1	1	1	4	4	1	1	1	1	3	3	1	1	1	3	1	1	1	1	1	3	1	1	1	1	1	2	1
50	427	68	1	2	8	7	0		1	pastiglia per ipertensione	5	2	4	2	4	4	5	4	5	5	5	4	4	5	5	4	4	4	4	4	4	5	4	4	4	2	5	4	4	2	4	4	4	1	4	4	4	2	2
49	428	60	2	2	5	5	0		0		5	3	5	4	5	1	2	4	3	1	4	4	1	3	3	3	4	3	1	2	1	3	1	1	3	3	2	1	4	1	4	5	1	3	4	4	1	4	3
72	429	62	2	2	8	5	0		0		2	3	1	3	3	3	2	1	1	1	1	3	2	1	1	4	1	1	1	1	1	4	1	1	1	1	1	1	1	1	1	1	1	1	1	1	1	1	2
49	430	59	1	2	13	2
50	431	39	1	2	13	2
51	432	46	2	2	8	2
52	433	46	1	1	13	1
53	434	54	2	2	8	2
54	435	46	1	2	13	2
55	436	42	1	1	8	2
56	437	48	1	2	8	2
57	438	39	1	2	13	2
58	439	23	2	1	13	3
59	440	39	2	2	13	2
60	441	41	2	2	8	2
61	442	18	1	1	13	1
62	443	44	2	2	13	2
63	444	40	2	1	10	2
64	445	52	2	2	8	2
65	446	32	1	2	16	4
66	447	61	2	2	5	5
67	448	55	1	2	8	2
68	449	60	2	2	8	7
69	450	22	2	1	13	1
70	451	46	2	2	8	2
71	452	22	1	1	5	1
72	453	53	2	2	16	2
73	454	40	2	2	16	3
74	455	34	1	2	8	2
75	456	37	1	2	13	2
76	457	45	1	2	11	2
77	458	47	1	2	13	2
78	459	27	1	2	8	2
79	460	26	2	1	13	3
80	461	31	2	1	8	2
81	462	32	2	2	18	2
82	463	47	2	1	8	2
83	464	53	2	2	8	2
84	465	57	2	2	11	5
85	466	55	2	2	13	3
86	467	44	2	2	16	2
87	468	30	2	2	16	2
88	469	66	1	1	8	7
89	470	54	1	2	8	2
90	471	25	1	2	8	2
91	472	46	1	1	8	2
92	473	22	2	1	13	2
93	474	46	2	2	13	2
94	475	52	1	3	8	2
95	476	28	2	2	13	2
96	477	39	2	3	8	2
97	478	39	2	2	13	2
98	479	53	2	2	13	2
99	480	48	2	1	16	2
100	481	57	2	2	13	2
101	482	47	1	1	8	2
102	483	61	1	2	13	2
103	484	44	2	2	13	2
104	485	57	2	2	8	9
105	486	57	1	2	8	9
106	487	23	1	1	13	9
107	488	49	1	2	8	2
108	489	30	1	1	13	2
109	490	48	2	2	11	9
110	491	20	1	2	8	2
111	492	57	1	3	5	6
112	493	52	1	2	8	2
113	494	49	1	3	8	2
114	495	54	1	2	13	2
115	496	44	1	2	10	2
116	497	34	1	2	13	2
117	498	55	1	2	8	2
118	499	46	1	2	8	2
119	500	40	1	2	8	2
120	501	45	1	2	8	2
121	502	39	1	2	13	2
122	503	52	1	2	13	2
123	504	38	1	2	8	2
124	505	19	1	1	13	1
125	506	39	2	2	11	9
126	507	53	2	2	13	3
127	508	18	1	1	8	1
128	509	27	2	2	13	2
129	510	32	1	2	11	2
130	511	36	1	2	13	2
131	512	30	2	2	13	2
132	513	23	2	1	13	1
133	514	34	1	1	8	2
134	515	19	2	1	8	1
135	516	35	1	2	13	2
136	517	39	2	2	13	2
137	518	28	2	2	11	2
138	519	37	1	2	18	2
139	520	51	1	2	13	2
140	521	18	1	1	8	1
141	522	39	1	2	13	2
142	523	37	1	2	8	2
143	524	26	1	2	11	2
144	525	26	1	2	11	2
145	526	30	2	2	11	9
146	527	19	1	1	8	1
147	528	19	2	1	8	1
148	529	28	1	2	8	2
149	530	50	2	2	13	2
150	531	32	1	1	8	2
151	532	57	2	2	13	2
152	533	37	1	2	11	2
153	534	38	2	2	18	9
154	535	53	1	2	8	2
155	536	47	2	2	8	3
156	537	41	1	2	8	2
157	538	19	2	1	13	6
158	539	28	1	1	13	2
159	540	28	2	1	13	2
160	541	65	2	1	8	7
161	542	41	2	2	8	2
162	543	50	1	2	8	2
163	544	48	2	2	8	2
164	545	46	1	2	8	9
165	546	58	2	2	8	5
166	547	28	1	1	8	2
167	548	59	1	2	8	7
168	549	53	1	2	8	2
MC18021992	550	25	2	1	19	1
SZ08021990	551	27	1	1	18	9
ML19121992	552	24	2	1	18	1
ST20011980	553	37	2	1	20	2
mrv05111955	554	61	2	3	13	2
gg090392	555	25	1	1	16	1
AL10051992	556	25	1	1	19	1
ST12/04/1994	557	23	2	1	13	2
Vgrvni92m	558	25	1	1	13	9
FG06011993	559	24	1	1		1
EF16031985	560	32	1	1	16	3
FS26011995	561	22	2	1	13	1
Eg05031990	562	27	1	1	13	4
CSD08071992	563	25	2	1	16	1
DC04031993	564	24	1	1	18	1
AP22021992	565	25	1	1		1
AG09031992	566	25	2	1	18	1
FdM151291	567	25	1	1		2
dsd31011956	568	62	1	2	16	9
SL09031993	569	24	2	1	16	1
TP06011995	570	22	1	1	13	1
CM04101994	571	23	2	1		1
GA16071990	572	27	1	1	18	6
FP06051992	573	25	2	1	18	2
TM29081995	574	22	2	1	16	1
AEB30091995	575	22	2	1	13	1
SM02091995	576	22	2	1	16	1
GS17111990	577	26	1	1	13	2
VS07091994	578	23	2	1	16	1
FR27061991	579	26	2	1		4
NR04031993	580	24	2	1		2
CP15031994	581	23	2	1	17	1
AGZ15081991	582	26	1	1	13	1
Michela	583	27	2	1	16	3
LBC02101996	584	21	2	1	13	1
AL13011989	585	28	1	1	16	2
SS03101992	586	25	2	1	18	2
CZ28062000	587	17	2	1	8	3
DP28071993	588	24	1	1	13	1
NR18031969	589	48	2	2	13	5
AV30051989	590	28	1	2	23	2
LC21111992	591	24	1	1	13	1
FM19121992	592	24	1	1	18	9
BB28011993	593	24	2	1	18	9
Es16121988	594	28	1	1	16	9
EC08061992	595	25	2	1	16	1
CG12041994	596	23	2	1	17	1
FS04011993	597	24	1	1	18	1
MC20111992	598	24	2	1	13	1
GG20021992	599	25	1	1	25	3
LC12121991	600	25	2	1	16	6
MC11061992	601	25	2	1	18	2
CF13011990	602	27	1	1	16	2
Ff19041992	603	25	2	1	11	2
MS100364	604	53	1	2	13	9
AL22091991	605	26	1	1	13	2
Glv123456789	606	25	1	1	13	1
CB07011991	607	26	1	1	13	9
ADV02121992	608	24	1	1	16	1
gd01111992	609	25	1	1	17	3
Lq11369	610	48	2	3	18	2
Lq11369	611	48	2	3	18	2
AJ30111994	612	22	2	1	13	1
AG02111992	613	25	1	1	16	2
CM19031993	614	24	2	1	13	1
VT05031993	615	24	2	1	18	1
FF17041988	616	29	1	1	14	2
ap19081859	617	59	1	3	17	2
LP06121993	618	23	2	1		1
RB29061985	619	32	1	1	13	2
ST29121992	620	25	1	1	13	9
AZ13031996	621	21	2	1	13	3
AV01111969	622	48	1	3	17	9
VMN27031974	623	43	2	3	13	2
RDL02031993	624	24	1	1	16	2
FS23121985	625	31	2	2	18	2
FMM06051991	626	26	1	1	20	1
LS04101981	627	36	1	2	13	2
fz12101965	628	52	1	3	10	9
SS17081992	629	25	1	1	18	1
fdp06091955	630	62	2	2	13	3
FA06031986	631	31	2	2	16	2
FG03031992	632	25	1	1	18	9
PR08051992	633	25	1	1	18	2
VB10011992	634	25	2	2	16	2
FS17051994	635	23	2	1	13	1
SL11121995	636	21	2	1	13	1
MI30091993	637	24	2	1	16	3
SR09121989	638	27	2	1	17	2
MDP08041992	639	25	2	1	18	2
SL28101989	640	28	1	1	8	2
AA29051990	641	27	1	1	13	1
MG13011956	642	61	2	3	13	2
VB01011992	643	25	2	1	17	6
ML12121993	644	23	2	1	16	1
LI30061992	645	25	2	1	18	3
GC18041991	646	26	2	1	13	1
GMC07091993	647	24	2	1	13	1
GGP28081989	648	28	2	2	18	1
Ss2931960	649	57	2	4	17	3
Al051288	650	28	1	1	15	2
AA30091992	651	25	2	1		4
erica milani	652	25	2	2	16	2
BF13121994	653	22	2	1	16	1
CPL04101992	654	25	2	1	17	2
VS29/01/1959	655	58	2	3	13	9
DM22121979	656	37	2	2	13	2
DS09021968	657	49	2	2		2
AM13071992	658	25	2	2	13	9
NZ17101992	659	25	1	1	16	1
GF13011991	660	26	2	1		1
FF210287	661	30	1	1	18	1
AB11121993	662	23	2	2	13	2
AP08101992	663	25	1	1	17	2
DC24011995	664	22	2	1	16	1
GMS07031990	665	27	1	1	18	2
BF03041974	666	43	2	3	16	2
Jm08041993	667	24	2	2	18	3
VA21011992	668	25	2	1	20	1
RB22061970	669	47	2	2	27	2
SZ18101990	670	27	2	1	20	1
ES09021996	671	21	2	1	13	1
AC15061991	672	26	1	1	20	4
JNP30061994	673	23	1	1	16	1
FR07041993	674	24	2	1	16	1
GSD12121986	675	31	1	2	13	2
GP12101990	676	27	2	1	18	1
ERM07121990	677	26	2	1	18	1
CC03021992	678	25	2	1	18	4
PA27011956	679	61	2	2	13	5
NB08051985	680	32	1	1	21	2
SS22071995	681	22	2	1	16	1
MS05011993	682	24	1	1	16	1
AM01121990	683	26	2	1		1
RN07101991	684	26	2	1	18	9
FR18021991	685	26	2	1	23	9
NMP17111987	686	30	1	1	18	2
NMP17111987	687	30	1	1	18	2
AM08101991	688	26	2	1	18	1
EV11041989	689	28	2	1	21	9
AC10121993	690	23	1	1	16	1
GC30031992	691	25	2	1		3
CP01101978	692	39	2	3	11	2
SD30091993	693	24	2	1	18	1
CG21051991	694	26	1	1	18	1
MB25031991	695	26	1	1	18	3
KV16021991	696	26	2	1	18	2
BA27091964	697	53	2	2	13	3
VB16101993	698	24	2	1		3
Vg02051962	699	55	1	3	19	2
MB01021990	700	27	2	1	19	9
AR28021984	701	33	2	2	18	2
CB04011990	702	27	2	1	16	2
MC27031980	703	37	2	2	22	9
AL04031986	704	31	2	1	18	2
RL06021962	705	55	2	2	18	2
RS20071992	706	25	1	1	18	1
AC23091992	707	25	1	1	13	2
FG13031977	708	40	2	2		2
MC07011994	709	23	2	1		1
GR25011990	710	27	1	1	18	2
EB22011996	711	21	2	1	13	1
GF09061988	712	29	2	1	18	4
GC26091994	713	23	2	1	16	1
CM20091994	714	23	2	1	16	1
pi13111970	715	47	2	2	18	3
GO051192	716	25	1	1	16	1
LS17031995	717	22	2	1	16	1
CF25/02/1993	718	24	2	1	16	1
CM12121993	719	24	2	1	18	1
DM21121991	720	26	1	1	19	4
GF29101992	721	25	2	1	18	1
CB16021991	722	26	2	1	18	6
LS23121992	723	25	2	1	19	1
NZ08031991	724	26	2	1	18	3
SF31101983	725	34	2	1	18	2
NA15011992	726	25	2	1	18	1
SDM23111994	727	23	2	1	16	1
FB30111998	728	19	2	1	13	1
AZ19091996	729	21	2	1	16	1
GG18091993	730	24	2	1	17	1
SS16071985	731	32	2	2	22	9
SP24101997	732	20	2	1	13	1
Gdm24021989	733	28	2	2	18	9
GP23091991	734	26	2	1	16	1
NM18051995	735	22	2	1		1
VL07061972	736	45	2	2	13	2
Ms30071988	737	29	1	1	19	1
MS25011993RN	738	24	1	1	14	1
LC28091996	739	21	2	1	13	1
VO07031991	740	26	2	1	18	9
RB08011985	741	32	2	1	19	2
CB29101994	742	23	1	1	13	1
SC17051995	743	22	2	1	13	1
MN22081991	744	26	2	1	18	9
CB11021996	745	21	2	1		1
As19121974	746	33	2	2	21	9
CB23121986	747	30	2	1	23	9
AC02021986	748	31	2	1	18	2
MB01011971	749	46	1	2	16	2
FP03101991	750	26	2	2	18	9
EP11021994	751	23	2	1	16	1
NS25011996	752	21	2	1	16	1
LR27011995	753	22	2	1	16	1
VT27041992	754	25	2	1	18	4
so31121961	755	55	2	4	16	8
EN08041993	756	24	2	1	18	1
AB11021994	757	23	2	1	16	1
Sr24121986	758	30	2	2	22	3
NC27071994	759	23	2	1	16	1
AB20071995	760	22	2	1	17	1
MS19071996	761	21	2	1	13	1
[truncated: 338 more columns]
