# Supplementary material for: Seeking certainty about Intolerance of Uncertainty: Addressing old and new issues through the Intolerance of Uncertainty Scale-Revised
Source: PLoS One. 2019 Feb 11;14(2):e0211929. doi: 10.1371/journal.pone.0211929 (PMC6370219; doi:10.1371/journal.pone.0211929)
Supplement: S3 File — (CSV) [file pone.0211929.s003.csv]

Codice	ID	Et�	Genere	Peso	Altezza	Stato_Civile	Freq_Scolastica	Occupazione	Probl_Psico	Probl_Psico_Tipo	Probl_Psico_Fam	Probl_Psico_Fam_Tipo	Mal_Fisiche	Mal_Fisiche_Tipo	Mal_Neuro	Mal_Neuro_Tipo	Farmaci	Farmaci_Tipo	IUS2_01	IUS2_02	IUS2_03	IUS2_04	IUS2_05	IUS2_06	IUS2_07	IUS2_08	IUS2_09	IUS2_10	IUS2_11	IUS2_12	IUS2_01_R	IUS2_02_R	IUS2_03_R	IUS2_04_R	IUS2_05_R	IUS2_06_R	IUS2_07_R	IUS2_08_R	IUS2_09_R	IUS2_10_R	IUS2_11_R	IUS2_12_R
CI240794	1	20	2	50	1,55	2	13	1	0		0		0		0		0		2	2	1	3	1	2	2	1	1	2	2	1	2	1	1	1	1	1	1	1	1	1	1	1
GICA030893	2	21	2	61	1,73	2	13	1	0		0		0		0		1	Pillola Anticoncezionale	2	3	2	3	3	2	1	1	1	1	1	1	2	3	2	2	3	2	2	2	1	2	1	1
ELBR2205	3	21	2	70	1,65	1	13	1	1	Disturbi alimentari	0		0		0		1	Fluoxetina	2	2	3	4	3	2	3	3	2	3	3	2	3	2	3	4	3	3	3	3	2	2	2	1
IG29091994	4	20	2	65	1,67	2	13	1	0		0		0		0		0		2	1	4	3	1	1	2	1	1	1	1	1	3	1	3	4	4	1	1	1	1	1	1	1
FS160293	5	22	1	79	1,88	1	13	1	0		0		1	Allergia, asma	0		1	Formistin, ventolin	1	1	2	2	1	2	2	2	2	1	1	1	2	2	1	3	1	2	2	2	2	1	1	1
GM28111990	6	24	1	100	1,83	2	13	1	1	Trattamento	1	Zia nevrotica	0		0		0		1	2	4	1	1	1	3	1	1	1	1	1	2	4	5	4	2	4	1	1	1	1	1	1
AV30081994	7	20	2	55	1,63	2	13	1	0		0		0		0		1	Pillola Anticoncezionale	2	1	1	3	1	1	2	1	1	1	1	1	2	2	1	2	1	1	2	1	1	1	1	1
GC31121994	8	20	2	60	1,64	2	13	1	0		0		0		0		1	Pillola Anticoncezionale	2	1	2	4	3	2	3	1	1	2	1	1	2	1	1	2	1	2	2	1	1	1	1	1
RC11061993	9	21	2	54	1,7	2	13	1	0		0		0		0		0		1	1	2	3	1	2	1	2	2	2	1	1	2	1	1	2	1	2	2	3	2	2	2	1
GT02091993	10	21	2	53	1,55	2	13	1	0		1	Madre anoressica	0		0		0		2	1	2	2	1	1	2	2	2	2	1	1	2	1	4	1	1	1	2	3	2	2	1	1
VR220294	11	21	2	60	1,7	1	14	1	0		0		0		0		1	Eutirox	3	1	3	2	1	1	2	1	1	2	1	1	1	2	2	2	1	1	2	1	1	2	1	1
LA03081994	12	20	1	56	1,68	1	13	1	0		0		0		0		0		3	2	4	2	2	2	3	2	1	1	1	1	2	2	3	2	1	2	2	1	2	1	1	1
VF14011994	13	21	2	55	1,65	2	13	1	0		0		0		0		0		3	2	1	3	2	2	1	2	2	2	1	1	2	2	1	2	1	1	1	1	1	1	1	1
CG12051991	14	23	2	55	1,64	2	13	1	1	Disturbi alimentari	1	Madre con depressione acuta	0		0		0		2	2	1	3	2	2	2	3	2	1	2	1	2	2	3	2	1	1	1	2	1	1	1	1
EB18011994	15	21	2	63	1,7	1	13	1	0		0		0		0		0		2	1	2	3	1	2	1	1	1	2	1	1	2	1	1	3	1	1	1	1	1	1	1	1
MR17121993	16	21	1	79	1,77	1	13	1	1	Difficolt� per divorzio genitori	0		0		0		0		2	2	2	2	2	2	1	1	1	2	1	1	1	1	1	2	1	1	2	1	1	1	1	1
LM310894	17	20	2	60	1,7	1	13	1	0		0		0		0		0		4	2	2	3	4	4	4	1	2	2	4	1	3	3	3	3	2	2	4	1	2	2	2	1
FB29041993	18	21	1	61,5	1,63	2	13	1	1	Ansia, depressione, attacchi di panico, anoressia	1	Ansia, depressione	0		0		1	Xanax, Tretinoina, Sertralina, Mirtazapina	5	4	4	4	5	5	5	3	2	3	2	1
PD040394	19	21	1	78	1,85	1	13	1	0		0		0		0		0		1	2	3	2	2	1	1	3	1	3	2	1	1	3	2	3	4	1	2	2	2	2	2	1
JF10121993	20	21	2	62	1,63	2	13	1	0		0		1	Allergie	0		1	Antistaminici	3	1	1	4	1	1	1	4	3	4	2	2	3	1	2	2	1	1	1	3	2	2	1	3
YF94	21	20	2	58	1,6	2	13	1	1	Bassa autostima, umore tendenzialmente depresso, insoddisfazione	0		0		0		0		2	1	1	2	1	1	1	1	1	1	1	1	2	3	1	4	2	3	1	1	1	1	1	1
ADG210594	22	20	2	73	1,6	2	13	1	0		0		0		0		0		4	4	3	4	4	4	4	4	2	3	2	3	3	4	2	4	4	4	4	3	2	3	2	2
CI020493	23	22	2	58	1,55	2	13	1	0		0		0		1	Cefalea	0		2	1	2	3	3	1	2	2	1	1	1	1	3	3	1	3	2	2	2	1	1	1	1	1
GDP28011994	24	21	2	60	1,75	2	13	1	0		1	Sospetta depressione	0		0		1	Acido folico, Pillola progestinica	4	3	3	3	2	3	2	3	4	3	1	1	3	3	3	4	2	2	2	1	4	3	2	1
SF290494	25	20	2	59	1,75	1	13	1	0		0		0		0		0		2	1	2	2	3	2	2	2	1	1	1	1	2	1	2	2	2	2	2	1	1	1	1	1
AM01091993	26	21	1	75	1,86	2	13	1	0		1	Madre: depressione	0		0		0		1	2	3	2	2	2	2	3	1	1	2	1	2	2	4	3	2	2	2	2	1	1	2	1
CS080794	27	20	2	57	1,75	2	13	1	1	Ansia	1	Madre: attacchi di panico	1	Prolasso mitrale	0		1	Pillola anticoncezionale	3	3	2	4	3	2	2	4	3	2	2	1	2	2	3	3	4	2	2	3	2	2	2	1
CS220495	28	19	2	56,5	1,7	2	13	1	1	Non risoluzione del complesso di Edipo	1	Madre: depressione leggera	0		0		0		2	1	1	1	1	2	1	2	2	1	1	1	2	1	1	1	1	2	2	2	2	1	1	1
FC120493	29	22	1	85	1,88	1	13	1	0		0		0		0		0		1	1	4	2	2	1	1	1	2	2	1	1	3	2	2	5	2	1	1	2	2		1	1
EC27061993	30	21	1	56	1,71	2	13	1	1	Gastrite da stress	0		0		0		1	Pantoprazolo, Gaviscon	2	3	1	2	2	2	2	1	1	1	1	1
EB061191	31	23	2	60	1,6	1	13	1	0		0		0		0		0		3	1	3	2	2	3	2	3	2	2	1	2
AC290594	32	20	2	52	1,6	1	13	1	1	Attacchi di Panico	1	Depressione	0		0		0		4	3	3	3	3	2	2	3	2	3	2	1	3	2	3	2	3	2	2	1	1	1	1	1
JM171294	33	20	2	47	1,58	1	13	1	0		0		1	Sindrome del colon irritabile	0		0		4	4	2	3	3	4	3	3	3	3	3	3	4	4	1	2	3	4	4	2	2	2	2	2
FF030794	34	20	2	50	1,69	2	13	1	0		1	Sorella minore: paura di dormire fuori casa o in camera da sola	0		0		0		2	2	3	3	1	2	1	1	1	2	1	1	3	3	1	2	1	1	1	1	1	1	1	1
EI130594	35	20	2	56	1,69	2	13	1	0		1	Madre e Nonna: depressione	1	Ovaio policistico	0		1	Pillola anticoncezionale	3	2	1	2	1	3	2	1	1	2	1	1	4	1	1	3	2	4	2	2	1	1	1	1
AC7893	36	21	2	47	1,57	2	13	1	1	Bulimia nervosa	1	Madre: non specificato	0		0		0		2	2	1	2	3	2	2	2	1	3	1	1		2	1	2	4	2	3	2	1		2	1
FN030294	37	21	2	62	1,7	2	13	1	0		1	Zio diretto: scompensi psicotici, attualmente assume psicofarmaci	0		0		0		2	2	1	2	1	2	1	1	1	1	1	1	1	2	1	1	2	1	1	1	1	1	1	1
RC30031993	38	22	1	63	1,76	1	13	1	0		0		0		0		0		3	2	3	2	2	1	2	2	3	2	1	1	2	2	3	1	1	1	2	2	2	2	1	1
MG02031994	39	21	2	50	1,68	2	13	1	0		0		0		0		0		4	3	1	3	2	3	2	2	3	2	2	2	4	2	3	4	3	3	3	4	3	2	2	2
IL06081993	40	21	2	57	1,63	1	13	1	0		0		0		1	Epilessia	1	Keppra, Depakin	2	2	3	3	3	2	2	2	2	1	2	2	3	2	2	2	2	2	3	2	2	3	2	2
CC24101993	41	21	2	65	1,69	1	13	1	1	Disturbo d'ansia	1	Fratello: non specificato	0		0		0		4	4	4	3	4	4	4	4	4	4	3	2	2	1	3	2	4	2	4	4	4	4	3	3
GV301094	42	20	2	60	1,69	1	15	1	0		1	ADHD, familiare non specificato	0		0		0		2	1	1	3	2	1	1	1	1	1	1	1	1	1	1	4	1	1	1	1	1	1	1	1
OF041294	43	20	1	77	1,85	1	15	1	0		0		0		0		0		2	2	2	2	3	1	2	3	2	1	1	1	2	2	2	3	2	1	1	1	1	1	1	1
EM05091994	44	20	1	70	1,75	1	13	1	0		0		0		0		0		1	1	1	3	2	1	2	2	2	1	1	1	1	1	1	3	2	1	2	2	1	1	2	1
AZ27061993	45	21	2	51	1,54	1	15	1	1	Ansia, paura di non farcela,sentimento di inadeguatezza	1	Madre: depressione	1	Diabete, celiachia, tiroidite	0		1	Eutirox, insulina	4	3	2	4	3	3	3	3	4	2	3	2	3	2	1	4	4	3	2	4	4	2	3	2
EG130694	46	20	2	59	1,7	1	13	1	1	Ansia	0		0		0		0		1	2	1	2	1	1	1	2	1	2	1	1	2	2	1	2	1	1	1	2	1	1	2	1
JK110394	47	21	2	70	1,81	1	12	1	0		0		0		0		0		2	1	1	3	2	1	1	1	1	1	1	1	2	1	1	2	1	1	1	1	1	1	1	1
IC260994	48	20	2	51	1,65	2	13	1	0		0		0		0		0			1	1	2	1	1	1	2	2	1	1	1	2	1	1	2	1	1	1	2	2	1	1	1
PS30051994	49	20	2	62	1,7	1	13	1	0		0		0		1	Cefalea cronica quotidiana	1	Propranololo	3	4	4	2	2	1	4	1	1	2	1	1	4	3	3	4	3	3	4	2	1	1	2	1
AU01071994	50	20	2	57	1,75	1	13	1	0		0		0		0		1	Pillola anticoncezionale	2	1	2	1	3	1	1	2	2	1	1	1	3	3	2	1	2	2	2	2	2	2	1	1
AB12081993	51	21	1	65	1,75	2	15	1	0		0		0		0		0		2	4	3	1	2	2	2	1	1	1	1	1	2	1	3	1	2	1	2	2	1	1	2	1
ADC110390	52	25	1	92,5	1,8	2	13	1	1	Disturbo ossessivo compulsivo	0		0		0		1	Zoloft, Tavor, Dalmadorm	1	1	2	4	3	3	2	4	1	1	2	1	4	1	3	3	4	4	3	4	4	3	3	1
AT29071979	53	35	1	105	1,65	1	13	1	1	Ansia, depressione	0				0		1	Fluoxetina	3	4	1	2	5	4	4	1	1	5	1	2	5	5	4	5	5	5	5	5	5	5	5	5
GC30011994	54	21	2	67	1,7	2	13	1	0		1	Non specificato	0		0		0		2	3	1	4	2	2	2	1	1	1	1	1	3	3	1	2	2	2	2	1	1	1	2	1
AC24111994	55	20	2	58	1,64	1	13	1	0		1	Madre e nonna materna hanno sofferto di depressione	0		0		0		1	1	3	3	1	1	2	1	1	1	1	1	1	1	3	1	2	1	2	1	1	1	1	1
CB20031991	56	24	2	44	1,53	1	16	1			1	Anoressia, familiare non specificato	0		0		0		2	1	1	1	2	2	2	1	1	1	1	1	2	2	1	1	1	2	1	1	1	2	1	1
SP24	57	20	1	55	1,68	2	13	1	0		1	Alzheimer	0		0		0		4	4	2	3	4	4	3	2	3	2	1	2	3	3	4	3	4	4	3	3	2	2	2	2
CHRO260894	58	20	2	60	1,78	1	13	1	0		1	Madre: problemi d'ansia	0		0		0		2	1	3	4	2	2	2	4	2	2	2	2	2	2	4	4	2	2	2	2	1	1	1	1
PM20021994	59	21	1	56	1,7	1	13	1	1	Accettazione omosessualit�	1	Madre: non specificato	0		0		1	Antistaminici, Acido folico	3	3	1	2	3	3	3	3	2	2	1	1	2	3	2	2	2	2	2	2	2	2	1	1
AP07051993	60	21	2	66	1,73	2	13	1	0		0		0		0		0		2	1	1	1	2	2	2	2	2	1	1	1	3	2	2	2	2	3	2	2	1	2	1	1
DG25121993	61	21	2	58	1,7	2	13	1	0		0		0		0		0		4	4	3	3	2	3	3	3	1	2	1	1	3	3	3	2	2	2	2	2	1	1	1	1
SL220994	62	20	2	64	1,6	2	13	1	0		0		0		0		0		2	3	3	3	2	2	2	3	1	1	1	1	4	1	1	4	3	2	2	1	1	1	1	1
23694RC	63	20	2	58	1,6	2	13	1	0		0		0		0		0		2	2	1	2	2	2	1	1	1	1	1	1	1	2	2	3	3	3	3	1	1	3	1	1
LC17011995	64	20	1	64	1,7	1	13	1	0		0		0		0		0		1	2	2	3	2	1	2	2	2	2	2	1	2	1	1	2	2	1	1	2	2	2	2	1
NP191293	65	21	1	70	1,78	1	13	1	1	Ansia, attacchi di panico	1	Ansia, attacchi di panico, disturbo bipolare	0		0		0		2	2	1	4	2	1	2	5	2	1	3	1	2	2	1	3	2	2	2	5	3	2	2	1
AV30041994	66	20	2	58	1,7	2	13	1	0		0		0		0		0		3	2	1	2	2	2	2	1	1	1	1	1	2	1	2	3	2	1	2	1	1	1	1	1
GG24011994	67	21	2	50	1,64	2	13	1	1	Disturbo da attacchi di panico	0		0		0		0		3	4	3	3	2	3	3	4	2	3	2	2	3	3	1	2	2	1	2	1	1	1	1	1
BM15031994	68	21	2	64	1,73	2	13	1	0		0		0		0		1	Acido folico	2	2	2	2	1	1	2	1	1	1	1	1	1	1	2	2	1	1	1	1	1	1	1	1
GB14061993121	69	21	1	68	1,78	1	13	1	0		1	Zia acquisita: disturbo dissociativo	0		0		0		2	1	4	4	1	1	2	4	3	4	2	1	2	1	2	3	2	2	4	3	2	1	1	1
GM11051994	70	20	2	50	1,6	1	13	1	1	Anoressia nervosa	0		0		0		0		1	1	3	3	1	1	1	1	1	1	1	1	1	1	2	5	1	1	1	1	1	1	1	1
DA29031994	71	21	1	65	1,75	1	13	1	0		0		0		0		0		3	2	1	4	3	2	3	4	3	2	2	2	3	3	1	4	1	1	2	4	3	1	1	1
AB180790	72	24	1	77	1,77	2	13	1			0		1	Asma	0		1	Profilassi per l'asma	4	3	2	3	4	2	4	4	2	3	3	1	3	2	5	4	3	1	5	4	3	3	1	2
CB08091994	73	20	2	45	1,47	1	13	1	1	Alimentazione	1	Madre: esaurimento nervoso	0		0		1	Pillola anticoncezionale	2	3	4	2	4	2	3	5	3	2	2	2	4	4	5	4	5	4	4	5	3	4	4	4
GE05121994	74	20	2	65	1,55	1	13	1	0		0		0		0		0		2	3	2	4	2	3	1	4	3	2	2	3	3	2	1	2	1	2	2	3	1	1	1	2
AM28051994	75	20	2	57	1,72	2	13	1	0		0		0		0		0		2	3	1	3	2	2	3	2	1	2	1	1	2	2	1	3	2	2	3	2	1	2	1	1
SC23021993	76	22	1	62	1,74	1	13	1	0		0		0		0		1	Antistaminici	2	2	1	3	3	2	4	3	1	1	2	1	2	2	3	4	4	3	4	2	1	2	2	1
BA22111994	77	20	2	51	1,67	1	13	1	0		0		0		0		0		2	1	2	3	1	3	2	2	1	2	1	1	2	1	3	3	2	3	2	2	1	1	2	1
AG15041994	78	21	2	52	1,6	2	13	1	0		0		0		0		0		2	2	2	4	2	2	2	1	1	1	1	1	2	1	2	3	2	2	2	1	1	1	1	1
AA28021993	79	22	1	70	1,8	1	15	1	0		0		0		0		0		2	1	1	1	1	1	1	1	1	1	2	1	2	1	1	2	1	1	2	1	2	1	1	1
GM070794	80	20	2	53	1,65	2	13	1	0		0		0		0		0		4	4	2	4	4	3	3	4	4	4	4	3	4	4	1	4	3	3	3	4	4	3	4	2
MM05021994	81	21	1	60	1,8	1	13	1	0		1	Madre: non specificato	0		0		0		2	1	3	2	1	1	1	1	1	1	1	1	2	2	3	3	1	1	1	1	1	1	1	1
CC040594	82	20	2	80	1,71	1	13	1	0		0		0		0		0		2	2	2	5	2	2	2	3	2	2	2	1	3	3	2	4	3	3	4	2	2	2	1	1
OM20061994	83	20	2	62	1,62	1	13	1	1	Ansia dopo separazione genitori	0		0		0		0		2	1	4	1	2	1	1	1	1	2	2	1	1	1	2	2	1	1	1	1	1	1	1	1
GA23111991	84	23	2	58	1,78	2	13	1	0		0		0		0		0		2	2	2	4	2	4	2	2	1	2	1	1	2	3	4	2	3	3	2	2	1	2	2	1
VV04031993	85	22	2	56	1,63	1	13	1	0		0		0		0		0		2	3	3	3	3	3	2	2	1	2	1	1	2	2	3	3	3	4	3	2	2	3	2	2
AP30011994	86	21	2	40	1,55	2	13	1	0		0		0		0		0		2	2	3	2	1	2	2	2	1	2	1	1	2	2	1	2	1	1	1	2	1	1	1	1
FC1994	87	20	1	65	1,81	1	13	1	0		0		0		0		1	Antistaminici	3	2	3	3	4	2	2	3	4	2	3	1	3	2	3	2	1	3	2	3	2	4	1	2
IC13081992	88	22	1	63	1,73	2	13	1	0		0		0		0		0		2	2	4	2	4	3	3	3	4	3	4	1	3	3	4	3	4	2	2	4	3	1	2	2
EP15101994	89	20	2	55	1,7	2	13	1	1	Disturbo d'ansia (lieve), disturbi alimentari	0		0		0		0		2	2	1	2	2	3	3	3	2	1	3	1	3	2	1	2	1	2	2	3	1	2	2	1
FV05091993	90	21	2	58	1,74	2	13	1	1	Difficolt� adolescenziali legate al rapporto con i miei familiari	1	Depressione, familiare non specificato	0		0		0		2	1	3	4	1	1	2	2	1	2	1	1	1	1	1	1	1	1	1	2	1	2	1	1
ZI1491994	91	20	2	61	1,69	2	13	1	0		0		0		0		0		4	2	4	3	2	3	3	4	4	3	1	1	4	4	3	2	1	3	4	3	2	2	1	1
DB150994	92	20	2	50	1,65	2	13	1	0		1	Mia madre ha sofferto, in adolescenza, di depressione e ansia	0		0		0		3	3	2	3	4	2	4	5	4	3	3	4	4	1	1	2	2	2	2	2	1	1	2	1
SP180893	93	21	2	87	1,67	1	13	1	0		1	Fratello: problemi di lieve autismo	0		0		0		4	3	1	4	3	5	2	2	1	1	2	2	2	4	2	3	2	2	1	1	1	4	1	1
FA081093	94	21	2	53	1,65	1	16	1	0		0		0		0		0		2	1	2	2	1	2	2	1	1	1	1	1	2	1	2	5	1	2	1	1	1	1	1	1
GT22101993	95	21	2	60	1,72	2	13	1	1	Disturbo di adattamento con depressione cronica	1	Madre: depressione	0		0		1	Pillola anticoncezionale	1	1	2	3	4	2	2	1	1	1	1	1	1	1	2	3	3	2	2	1	1	1	1	1
CEFR090494	96	21	2	64	1,7	2	13	1	1	Gestione dell'ansia	0		0		0		0		3	1	3	4	1	1	2	3	2	3	3	1	4	2	2	3	1	2	2	2	2	2	2	2
AB1990	97	24	1	75	1,82	1	13	1	0		1	Depressione, familiare non specificato	0		0		0		1	1	1	4	3	1	2	1	1	1	1	1	2	1	2	4	2	2	3	2	2	1	1	2
IP07051994	98	20	2	48	1,64	1	13	1	0		0		0		0		0		2	3	3	3	3	4	3	2	2	2	2	1	2	2	2	3	2	2	2	2	2	3	2	2
LC0390		25	2	50	1,65	2	18	1	0		0		0		0		0		4	3	3	3	4	4	4	4	4	3	3	3	2	2	2	2	3	3	3	3	3	2	3	2
LF16081994	100	20	1	50	1,7	1	13	1	0		0		0		0		0		3	2	4	2	2	2	2	3	2	1	2	1	3	2	3	3	3	2	2	4	3	2	3	1
FL21081993	101	21	2	52	1,68	1	13	1	0		0		0		0		0		3	2	3	2	2	2	2	1	2	1	1	1	2	1	2	1	1	2	2	2	1	2	1	1
AB25051994	102	20	1	65	1,74	1	13	1	1	Rapporto coi genitori	1	Sorella borderline	0		0		0		3	1	3	2	2	3	3	3	2	2	1	1	1	1	1	2	2	2	2	3	3	2	2	1
SV111094	103	20	2	57	1,7	2	15	1	0		0		0		0		0		2	2	1	2	2	2	2	1	1	2	1	1	2	2	1	2	2	2	2	3	1	3	1	1
GP19051994	104	20	2	54	1,65	2	13	1	1	Gestione dell'ansia	0		0		0		1	Pillola anticoncezionale	3	3	3	2	3	3	2	2	2	2	1	1	2	2	1	2	5	2	2	3	2	2	1	1
BB14081994	105	20	2	49	1,72	1	13	1	1	Leggera ansia	0		0		0		0		3	2	1	3	1	2	2	2	1	1	1	1	3	1	2	1	1	2	2	2	1	1	1	1
GG13101994	106	20	2	50	1,68	1	13	1	0		0		0		0		0		4	3	3	3	3	4	4	3	2	3	2	2	3	3	3	4	4	4	4	4	3	3	2	2
IN04031994	107	21	2	52	1,7	2	13	1	1	Stanchezza e nervosismo in generale	0		0		0		0		2	1	2	2	1	2	1	1	1	1	1	1	2	1	1	1	1	1	1	1	1	1	1	1
ACB190692	108	22	2	72	1,65	2	13	1	0		0		0		0		0		2	1	2	2	1	1	2	1	1	1	1	1	2	1	2	2	2	1	2	1	1	1	1	1
GC26091994	109	20	2	61	1,55	1	13	1	0		0		0		0		0		3	3	2	2	1	2	2	1	1	2	1	1	2	2	1	2	1	2	1	1	1	2	1	1
LB17101992	110	22	2	54	1,64	2	13	1	1	Ho intrapreso percorso terapeutico ma senza disturbo conclamato	0		0		0		0		2	2	1	2	4	3	2	2	1	1	1	1	3	3	2	1	2	3	3	1	1	2	1	1
GD280194	111	21	1	70	1,7	2	13	1	1	Balbuzie	0		0		0		0		3	4	1	4	3	4	4	1	2	2	1	1	4	3	1	5	4	3	4	5	2	1	2	1
AQ231993	112	22	2	60	1,6	2	13	1	0		0		0		0		0		3	2	2	3	3	2	2	3	1	2	2	1	3	4	2	3	2	1	1	5	1	2	3	1
CM10011994	113	21	2	70	1,74	2	13	1	0		1	Madre e zia: depressione	0		0		1	Pillola anticoncezionale	2	2	1	1	1	1	1	1	1	1	1	1	1	1	1	2	2	2	1	1	1	1	1	1
VM310394	114	21	1	60	1,7	1	15	1	0		0		0		0		0		1	1	1	2	2	1	2	2	1	2	1	1	1	1	1	2	1	1	2	1	1	1	1	1
EG14011994	115	21	2	54	1,57	2	13	1	0		0		0		0		0		3	1	2	5	3	1	2	1	1	3	1	1	2	2	1	5	2	2	2	2	2	2	1	1
IG1993	116	21	2	53	1,63	2	14	1	1	Ansia	0		0		0		0		3	3	3	4	4	2	3	2	3	2	4	2	4	3	3	4	4	4	4	3	1	4	4	3
MM21031994	117	21	2	65	1,7	2	13	1	0		0		0		0		0		3	3	2	2	2	2	2	3	2	2	1	1	4	4	2	3	3	4	4	2	2	1	1	1
GB14121994	118	20	2	52	1,74	1	13	1	0		0		0		0		0		3	3	2	4	4	3	3	5	3	3	4	3	2	2	4	4	4	2	3	3	2	2	2	2
SI02051994	119	20	2	70	1,8	1	13	1	0		0		0		0		0		2	2	3	4	3	2	3	3	2	2	1	1	2	2	2	3	2	2	2	1	1	3	1	1
IM200194	120	21	2	48	1,5	2	13	1	0		1	Madre: stress	0		0		1	Pillola anticoncezionale	4	4	3	4	4	4	4	1	1	1	1	1	4	2	1	4	4	4	4	1	1	1	1	1
FF1994	121	20	1	68	1,78	1	13	1	0		1	Divorzio	0		0		0		1	2	3	3	2	1	2	1	1	1	1	1	2	1	2	4	2	1	2	1	1	1	1	1
AK070493	122	22	1	70	1,87	1	14	1	1	Non riuscivo ad alzarmi la mattina per affrontare giornata di liceo	0		1	Gastrite	0		0		2	1	2	4	2	1	2	2	1	1	1	1	2	2	2	2	1	1	1	1	2	1	1	1
NF21011993	123	22	1	75	1,85	2	15	1	0		0		0		0		0		1	2	1	1	1	1	2	1	1	1	1	1	1	1	1	2	1	1	1	1	1	1	1	1
RR4N	124	21	2	62	1,79	2	13	1	0		0		0		0		0		3	3	1	1	1	1	1	1	1	1	1	1	1	2	1	1	1	2	2	1	1	1	1	1
ELCA09031994	125	21	2	63	1,71	2	13	1	1	Disagio nei confronti della scuola alle superiori	0		1	Asma	0		0		2	1	1	1	1	2	2	1	1	1	1	1	2	1	1	2	1	1	1	1	1	1	1	1
SC30111992	126	22	1	58	1,68	1	13	1	1	Familiare	1	Relativo alle dinamiche familiari	1	Dermatite/psoriasi	0		0		4	4	2	5	3	2	3	5	5	5	5	3	3	4	2	4	3	4	4	5	5	4	4	2
AM070994	127	20	2	58	1,65	1	13	1	1	Sensazioni di solitudine, talvolta cognizioni catastrofiche	0		0		0		0		2	1	1	2	2	1	1	2	2	2	2	1	2	1	1	2	2	1	1	3	2	1	2	1
ER07131994	128	20	2	53	1,69	2	13	1	0		0		0		0		1	Pillola anticoncezionale	2	1	1	2	2	1	1	2	1	1	1	1	3	2	2	3	2	2	2	3	2	2	1	1
LG090693	129	21	1	70	1,7	1	13	1	0		0		0		0		0		3	3	3	4	4	3	2	1	1	1	1	1	3	2	2	4	1	1	2	1	1	1	1	1
JA24101990	130	24	2	48	1,6	1	13	1	0		0		0		0		1	Pillola anticoncezionale	1	1	1	2	2	1	2	2	2	1	1	1	1	2	1	1	1	1	2	2	2	2	1	1
AF24081994	131	20	1	69	1,71	2	13	1	0		0		0		0		0		3	2	2	4	1	2	1	2	1	2	2	1	3	1	1	2	2	2	1	2	3	2	1	1
LA020293	132	22	2	47	1,64	1	13	1	0		1	Zia: depressione	0		0		0		3	2	5	3	3	2	4	3	2	3	3	2	2	2	2	2	2	2	2	2	2	2	2	2
LS050494	133	21	1	65	1,7	1	13	1	0		0		1	Asma	0		1		2	2	1	2	4	2	3	2	1	2	1	1	1	1	2	3	2	1	1	2	1	1	1	1
SS130993	134	21	2	68	1,78	2	13	1	1	Gestione dell'ansia e trauma psicologico post trombosi cerebrale	1	Zia materna per depressione acuta, madre per ansia generalizzata, sorella per attacchi di panico	0		1	Trombosi senotrasverso sx con emoraggia per connettivite indefferenziata	1	Antiaggreganti	4	4	3	2	4	4	3	3	1	2	2	2	4	3	1	2	4	3	2	3	3	3	2	1
AC040993	135	21	2	64	1,8	1	13	1	1	Disturbo d'ansia generalizzato. Aiuto professionale in seguito a diagnosi di malattia cronica e interventi chirurgici	0		1	Morbo di Crohn	0		1	Salazopirina, Humira, Questran	4	4	3	2	4	4	4	4	2	2	3	2	4	4	4	4	4	4	4	4	2	3	2	3
GB09071994	136	20	2	56	1,71	1	13	1	0		1	Zio: depressione	0		0		0		3	3	1	1	1	1	1	2	1	2	1	1	2	2	1	1	2	1	1	2	2	2	1	1
GC12071994	137	20	2	55	1,65	2	15	1	0		1	Nonna materna: demenza senile, demenza da Alzheimer e depressione	0		0		0		2	2	2	3	2	1	3	2	2	2	2	1	2	3	2	3	3	2	2	3	2	3	3	1
SG10041992	138	23	1	92	1,85	1	13	1	0		0		0		0		0		2	3	3	4	3	2	2	4	1	1	2	1	3	2	3	4	1	1	1	3	2	1	3	1
SB12061994	139	20	2	54	1,68	2	13	2	0		1	Mia sorella per problemi di sicurezza	0		0		0		2	2	3	4	3	1	2	2	2	3	1	1	3	2	1	4	2	2	2	1	2	3	3	1
SR06111994	140	20	2	50	1,65	1	13	1	1	Disturbi alimentari	1	Due zie di primo grado: schizofrenia	0		1	Emicrania parietale con aura visiva	0		3	2	4	3	2	2	2	1	1	2	1	1	2	3	4	4	3	2	4	2	3	2	3	3
MM9694	141	20	2	70	1,7	2	13	1	1	Depressione, ansia e DCA	0		0		0		0		4	3	2	3	3	3	2	4	3	4	5	2	4	4	3	5	4	3	4	4	4	4	4	3
EM170693	142	21	2	50	1,74	1	13	1	0		0		1	Bronchiectasie	0		1		2	2	1	3	2	3	3	1	1	1	1	1	2	2	1	2	2	2	1	1	1	1	1	1
MM110294	143	21	2	51	1,6	2	13	1	1	Personalit� dalla tendenza perfezionistica	1	Fratello: anoressia	0		0		0		3	3	2	2	2	2	2	4	3	3	3	3	3	2	1	2	2	3	2	4	1	4	3	2
MF100894	144	20	2	60	1,74	1	13	1	0		1	Sorella: anoressia	0		0		0		3	4	2	4	4	3	4	2	1	2	1	2	3	3	2	4	2	1	3	3	2	1	2	1
VS16051994	145	20	2	60	1,74	2	13	1	0		0		0		0		0		3	2	2	3	1	2	1	1	1	2	1	1	3	4	3	3	2	4	3	2	1	2	1	2
FD280693	146	21	1	63	1,81	1	13	1	0		0		1	Zoppia	0		0		2	3	3	2	3	2	3	3	3	3	2	1	1	2	2	1	2	1	1	3	2	2	1	1
DADA28061994	147	20	1	69	1,75	2	13	1	0		0		0		0		0		1	1	1	2	1	1	1	1	1	1	1	1
AM90	148	24	2	54	1,6	2	18	1	0		0		0		0		1	Beta bloccanti, Tirdide	2	2	1	3	2	2	2	1	1	1	1	1	2	1	1	2	1	1	1	1	1	1	1	1
GG290393	149	22	1	67	1,74	2	13	1	1	Disturbo da deficit di attenzione	0		1	Ipotiroidismo di Hashimoto	0		0		1	1	2	4	3	2	2	1	1	1	1	1	2	2	2	3	3	3	3	2	1	2	1	1
GP16051994	150	20	2	57	1,65	2	13	1	1	Difficolt�, in passato, per divorzio genitori	0		0		0		0		1	2	3	3	4	2	4	2	1	2	3	1	1	2	1	3	4	1	2	2	2	2	4	1
SB09091994	151	20	2	54	1,73	2	13	1	0		0		0		0		1	Pillola anticoncezionale	3	2	2	2	2	2	3	2	2	3	2	1	2	1	2	2	2	2	2	2	2	2	1	1
CS100194	152	21	2	60	1,7	1	13	1	1	Difficolt� a relazionarmi con gli altri	1	Padre: depressione	0		1	Episodio epilettico trattato con farmaci in anamesi	0		2	2	2	2	3	2	2	3	2	1	2	2	3	1	2	3	3	2	2	2	2	2	2	1
JR13061994	153	20	2	70	1,7	2	13	1	0		0		1	Ipertensione arteriosa essenziale	1	Emicrania cronica	1	Inderal	3	3	2	2	2	3	2	2	2	2	2	1	3	3	2	2	2	3	2	2	2	3	1	1
TG26193	154	22	1	71	1,8	2	13	1	0		1	Padre: stress lavorativo	1	Leggera dermatite	0		0		2	4	2	4	3	2	3	2	1	2	1	1	2	3	2	3	3	2	3	1	1	1	1	1
AA161194	155	20	1	85	1,8	2	13	1	0		0		0		0		0		2	2	1	2	2	1	1	2	1	2	1	1	2	2	1	2	2	1	2	1	1	2	1	1
EV23101993	156	21	2	56	1,66	2	13	1	1	Problemi nel rapporto col cibo e calo del tono dell'umore	1	Padre per calo del tono dell'umore. Zia per problemi con l'alcool	0		0		0		4	3	2	3	3	4	4	4	4	3	3	2	3	3	1	3	3	3	4	3	2	3	2	2
EC16071993	157	21	2	48	1,62	2	13	1	0		0		0		0		1	Pillola anticoncezionale Y42 Angiovein	3	2	2	3	4	3	2	2	2	4	3	1	2	2	2	2	2	2	2	3	1	2	3	1
MF20051994	158	20	2	75	1,77	2	13	1	0		1	Zio acquisito: depressione	0		0		0		2	2	3	3	2	1	2	2	1	2	1	1	2	2	3	3	2	2	2	2	1	1	1	1
AN7610	159	25	1	100	1,83	1	13	1	0		0		0		0		0		2	2	4	4	3	2	4	2	1	2	1	2	2	1	4	4	2	2	1	1	1	2	1	1
EB1171994	160	20	2	67	1,72	2	13	1	0		0		0		0		0		3	3	3	2	1	2	2	1	2	1	1	1	2	2	1	2	1	2	2	1	1	2	2	1
TVCP28121993	161	21	1	58	1,72	1	13	1	0		0		0		0		0		2	1	1	2	1	1	1	1	1	1	1	1	1	1	1	2	1	1	2	1	1	1	1	1
LL20091993	162	21	2	50	1,65	1	13	1	0		1	Madre: problemi di depressione post-separazione	1	Reflusso gastroesofageo con ernia iatale	0		0		1	1	1	4	3	1	1	2	3	2	1	1	1	1	1	4	2	1	2	3	3	2	1	1
MSA29011967	163	48	2	60	1,7	4	13	2	1		1	PTDS, familiare non specificato	0		0		1		4	4	2	2	2	2	2	2	2	2	2	2	4	4	4	3	2	3	2	2	2	2	2	2
